# Supplementary material for: Overnight admissions to a neonatal intensive care unit in Ethiopia are not associated with increased mortality
Source: PLoS One. 2022 Mar 24;17(3):e0264926. doi: 10.1371/journal.pone.0264926 (PMC8947129; doi:10.1371/journal.pone.0264926)
Supplement: S1 Data — (XLSX) [file pone.0264926.s002.xlsx]

## Sheet: Sheet1
outcome	momage	parity	admissionage	anc	gestation	vdrl	hiv	hepb	bloodgroup	onsetlabor	durationlabor	prom	promhours	durationofrom	SVD	Forceps	Vacuum	Csection	Breech	birthweight	gender	apgar1	apgar5	resuscitation	Suction	Bagmask	Intubation	admissionhr	admissionrr	admissiontemp	admitlength	admithc	admitrespiratorydistress	admissionloc	gestsize	day1time1revised	nightadmission	dutytime	highacuity	los
1	35	4	1	1	34	0	0		4	1	20	0		1	1	0	0	0	0	2000	1	7	8	0	0	0	0	142	63	33.4	43	32	3	1	2	22	1	1	1	6
1	27	1	1	1	34	0	0		1	1	10	1	24	34	1	0	0	0	0	1750	0	8	9	0	0	0	0	140	70	33.3			1	1	1	15	0	0	0	71
1	36	2	1	1	41	0	0		2	1	9	0		2	1	0	0	0	0	2500	0	4	8	1	1	1	0	110	32	34.4	52	35	4	4	1	19	1	1	1	25
1	25	1	1	1	26	0	0			1	28	0		2	1	0	0	0	0	1000	1	3	4	0	0	0	0	120	30	33.4		23	4	1	2	10	0	1	1	4
1	35	1	432	1	38	0	0			1	15	0		8	1	0	1	0	0	2700	0	7	8	0	0	0	0	160	30	38	46	34	4	1	2	23	1	1	1	1
1	28	1	1	1	26	0	0		4	1	9	0		8	1	0	0	0	0	500	1	6	7	0	0	0	0	80	20	32	33	23	4	1	1	6	1	0	1	2
1	16	1	1	1	38	0	0		1	1	29	0		17	0	0	0	1	0	2700	0	5	6	1	1	1	0	152	48	32.9	47	37	3	1	2	21	1		0	38
1		1	8	1	33	0	0			1	5	0		3	1	0	0	0	0	2750	0			0	0	0	0	148	70	34.6	44	34	4	1	3	11	0	1	1	6
1	18	1	8	1	29					1	12			1	1	0	0	0	0	1250	0			0	0	0	0	136	38	32	37	26	1	1	2	8	0	0	1	26
1	18	1	1	1	29	0	0			1	4	0		3	1	0	0	0	0	1400	1			0	0	0	0	100	40	32.5	36	26	4	1	2	3	1	1	1	159
1	35	4	1	1	31	0	0			1	7	0		1	1	0	0	0	0	1200	0	7	8	0	0	0	0	128	38	34.4	38	27	2	1	1	10	0	0	1	146
1	20	3	1	1	33	0	0			1	10	0		9	1	0	0	0	0	1900	0	7	8	0	0	0	0	160	48	33.6	46	31	4	3	2	11	0	1	1	7
1	26	2	168	1	38	0	0			1	16	0		4	1	0	0	0	0	1800	0			0	0	0	0	120	59	33.3	44	31	2	3	1	2	1	1	1	59
1	27	3	1	1	29	0	0		3			0			0	0	0	1	0	1000	0	6	7	1	1	1	0	70	16	32	36	24	4	4	2	20	1	0	1	12
1	28	1	1	1	40	0	0		4		29	0		27	0	0	0	1	0	3000	1	2	2	1	1	1	1	100	24	34	47	34	3	4	2	9	0	1	1	27
1	17	1	3	1	42	0	0			1	12	0		1	1	0	0	0	0	3500	1	3	5	1	1	1	0	156	45	32	52	42	3	1	2	18	1	1	0	62
1		1	360	1	38	0	0			1	8	0		1	1	0	0	0	0	2200	0			0	0	0	0	164	24	32.8	42	32	4	1	1	1	1	1	1	151
1	20	1	1	0	37					1	28	0		24	1	0	0	0	0	2800	1	4	6	1	1	1	0	120	54	34.4	48	33	1	1	2	4	1		0	70
1	32	1	1	1	29	0	0		4						0	0	0	1	0	1600	1	6	7	0	0	0	0	150	50	33	40	28	4	1	3	12	0	0	1	17
1	40	8	53	0	38					1	12	0		1	1	0	0	0	0	2500	1			0	0	0	0	150	64	35.7	49	35	1	3	1	9	0	1	0	47
1	25	2	18	1	38	0	1			1	5	0		0	1	0	0	0	0	2400	1				0	0	0	152	70	36.2	49	34	3	1	1	3	1	1	1	158
1	24	1	5	1	34	0	0			1	12	0		1	1	0	0	0	0	2000	0				0	0	0	112	34	36.4	42	33	4	1	2	12	0	1	1	1
1	25	6	1	0	32					1	18	1	18	18	1	0	0	0	0	2000	1	6	7	0	0	0	0	124	80	34.4	44	32	4	1	2	20	1		1	8
1	18	1	1	1	28	0	0		2	1	6	0		0	0	0	0	1	0	1300	0	6	7	0	0	0	0	167	64	34	45	27	4	3	2	13	0	1	1	8
1	21	1	1	1	33	0	0		1	1	4	0		0	1	0	0	0	0	1700	1	6	7	0	0	0	0	132	44	33.7			4	1	2	14	0	1	1	16
1	33	1	2	1	29	0	0			1	10	0		1	1	0	0	0	0	1300	1			0	0	0	0	68	0	32		28	4	3	2	6	1	0	1	5
1	33	1	2	1	29	0	0			1	10	0		1	1	0	0	0	0	1000	0			0	0	0	0	110	62	32.1	45	28	4	3	2	6	1	0	1	4
1	29	3	408	1	39	0	0			1	10			1	1	0	0	0	0	1600	1			0	0	0	0	150	68	36.4	46	33	3	1	1	7	1	1	1	31
1	20	2	37	1	39	0	0			1	4	0		1	1	0	0	0	0	3200	0				0	0	0	160	50	38	48	34	1	1	2	6	1		0	41
1	27	2	1	1	39	0	0			1	8	0		6	1	0	0	0	1	2400	1	4	6	1	1	1	0	152	48	33.4	50	34	3	3	1	17	1	1	1	8
1	28	1	1	1	26	0	0			1		0			1	0	0	0	0	800	1				0	0	0	162	68	33	38	22	4	3	2	0	1	1	1	100
1	32	2	1	1	29	0	0			1	8	0		1	1	0	0	0	0	1100	1				0	0	0	170	66	35.1	43	27	4	3	2	12	0	0	1	127
1	25	1	1	1	27	0	0								0	0	0	1	0	870	0	7	8	0	0	0	0	144	48	32.5			3	1	2	10	0		1	53
1		6	384	0	30										1	0	0	0	0	1500	0				0	0	0	114	32	33.1	43	30	1	3	2	13	0		1	22
1	30	4	1	1	35	0	0		2						0	0	0	1	0	2500	0	5	7	1	1	1	0	132	65	33.7	46	34	4	3	2	15	0	1	1	23
1	36	4	1	1	28	0	0			1	8	0		1	1	0	0	0	0	1400	0	6	7	0	0	0	0	166	80	32	45	30	4	3	3	6	1	0	1	1
1	26	1	1	1	27	0	0								0	0	0	1	0	1000	0	6	7	0	0	0	0	167	64	33.4	42	28	4	1	2	21	1	1	1	40
1	35	4	1	1	31	0	0			1	7	0		1	1	0	0	0	0	1200	1	7	8	0	0	0	0	136	44	34.2	39	28	2	1	2	10	0	0	1	42
1	20	1	1	1	33	0	0			1	8	0		8	1	0	0	0	0	1500	0	5	6	0	0	0	0	140	48	35.7	43	29	1	1	1	8	0	1	0	158
1	22	1	1	1	26	0	0			1	24	0		20	1	0	0	0	0	850	0	5	6	0	0	0	0	126	21	32.8	34	20	2	3	2	2	1	1	1	14
1	28	6	1	1	35	0	0			1	2	1	120	120	1	0	0	0	0	1500	0	7	8	0	0	0	0	146	48	34.6	45	32	1	1	1	22	1	1	0	128
1	27	2	1	1	29	0	0		4	1	16	0		4	0	0	0	1	0	1250	0	7	8	1	1	1	0	148	62	34.2	37	27	1	1	2	11	0		1	144
1	30	2	1	0	28					1	12	0			1	0	0	0	0	1170	1	6	7		0	0	0	144	62	32	33	26	4	3	2	14	0	1	1	47
1	40	8	1	1	36					1	36	0		20	1	0	0	0	0	1900	0	6	7	1	1	1	0	152	68	33.3	46	30	4	1	1	6	1	1	1	38
1	29	2	1	1	39	0	0			1	12	0		3	1	0	0	0	0	3500	0	3	4	1	1	1	0	104	34	33.1	49	38	4	3	2	2	1	1	1	42
1	35	4	1	1	35	0	0			1	19	0		9	0	0	0	1	0	2600	1	3	4	1	1	1	1	133	42	35.2	49	35	3	1	2	13	0	1	0	8
1	20	1	3	1	34	0	0		8		0	0		0	0	0	0	1	0	1200	0			1	1	0	0	138	48	34	37	33	3	2	1	3	1	1	1	61
1		4	408	1	38	0	0			1	3	0		0	1	0	0	0	0	3000	1			0	0	0	0	172	56	38.7	52	35	1	1	2	0	1		0	29
1	25	4	1	1	38	0	0		3	1	36				0	0	0	1	0	3400	1	5	6	1	1	1	1	128	62	34.6	46	36	3	3	2	13	0	1	1	31
1		2	1	1	34					1	1				1	0	0	0	0	1500	1			0	0	0	0	150	70	34.8	40	29	3	1	1	5	1	1	1	2
1	18	1	1	1	31	0	1		4		0	0		0	0	0	0	1	0	1600	1	5	6	1	1	1	0	150	64	35	40	27	3	1	2	6	1		1	26
1	22	1	216	1	38		0			1					1	0	0	0	0	1700	0				0	0	0	148	50	32	40	30	1	1	1	8	0	0	0	9
1	20	1	1	1	34	0	0		8		0	0		0	0	0	0	1	0	2100	0			1	1	1	0	140	40	34.3	40	34	3	1	2	9	0	1	1	22
1	24	1	1	1	30	0	0		2		0	1	336	336	0	0	0	1	0	1500	0	6	7	0	0	0	0	110	0	33.4	43	31	4	3	2	2	1	1	1	1
1			480												1	0	0	0	0	2600	0				0	0	0	138	64	32.3	50	34	4	2		8	0	1	1	30
1	22	3	1	1	27	0	0			1	4	0			1	0	0	0	0	1000	1	6	7	0	0	0	0	168	50	33.5	42	30	3	1	2	10	0	1	1	42
1	35	2	1	1	38	0	0		2	1	20	0		10	1	0	0	0	0	3000	0	3	5	1	1	1	0	60	0	33.4	54	35	4	4	2	20	1	0	1	37
1	35	8	1	1	38	0	0			1	8	0		1	1	0	0	0	0	2900	0	4	6	1	1	1	0	124	48	35.1	47	34	1	3	2	22	1	1	0	29
1	35	4	1	1	31	0	0		3	1	12				0	0	0	1	0	1800	0	7	8		0	0	0	148	65	34.8			4	1	2	22	1	0	1	11
1	19	1	7	1	40	0	0			1	24	0		0	1	0	0	0	0	3000	0				0	0	0	182	84	35.1	48	35	3	4	2	13	0	1	1	25
1	25	1	96	1	41	0	0		4	1	20	0		0	1	0	0	0	0	2300	0				0	0	0	156	56	37	53	34	1	1	1	18	1	0	0	20
1		3	72	1	38	0	0			1	16	0		0	1	0	0	0	0	3500	0			0	0	0	0	168	62	35.5	49	36	3	1	2	14	0	1	0	1
1	18	1	120	1	37	0	0			1	5	1	12	17	1	0	0	0	0	1800	0				0	0	0	130	62	34			3	3	1	22	1	1	1	17
1	19	1	240	1	41	0	0			1	8	0			1	0	0	0	0	1700	0				0	0	0	140	60	33.5	42	33	3	1	1	9	0	1	1	1
1		1	1	1	30	0	0			1	3	0		0	1	0	0	0	0	1200	0				0	0	0	168	70	34.3	40	25	3	1	2	13	0	1	1	15
1	23	2	1	1	31	0	0		3						0	0	0	1	0	1200	0	7	9	0	0	0	0	144	60	34.9	40	30	3	1	1	20	1	1	1	3
1	20	1	3	1	32	0	0			1	10	0		5	1	0	0	0	0	1500	0				0	0	0	156	33	32.2	43	30	4	1	2	8	0	1	1	37
1	40	6	96	1	37		0		8	1	6	1	2	8	1	0	0	0	0	2500	0				0	0	0	144	62	38.9	50	34	2	3	2	4	1	1	1	3
1	25	1	1	1	36	0	0			1	9	1	30	39	1	0	0	0	0	2000	0	6	7	0	0	0	0	177	40	36.1	47	34	3	1	1	7	1	1	1	35
1	28	2	13	1	30	0	0			1	3	0			1	0	0	0	0	1700	0				0	0	0	162	68	32.4	40	30	4	3	2	13	0	1	1	26
1		1	9	1	32					1	5	0			1	0	0	0	0	1250	1				0	0	0	128	46	34.1	46	28	4	1	1	8	0	1	1	6
1		1	360	1	37	0	0			1	18	0		3	1	0	0	0	0	2300	0				0	0	0	128	56	39	51	37	3	3	1	8	0	1	1	1
1	18	1	3	1	27	0	0			1				19	1	0	0	0	0	1000	0	7	8	1	1	1	1	158	62	33	45	28	3	1	2	3	1	0	1	1
1	18	1	1	1	37	0	0			1	6	0			0	0	0	1	0	1300	0	6	7	0	0	0	0	180	72	35.1	45	28	4	1	1	13	0	1	1	33
1	23	7	360	1	37		0			1	10	0			1	0	0	0	0	2300	0				0	0	0	172	76	37.7	48	35	3	2	1	5	1		1	90
1	25	1	5	1	37	0	0			1	26	0		1	1	0	0	0	0	2000	1			1	1	1	0	124	70	36.5	48	34	4	4	1	20	1	0	1	24
1		5	1	0	28							0			0	0	0	1	0	1100	1			1	0	1	0	118	70	34.6	38	25	4	1	2	15	0	1	1	20
1		1	13	1	40	0	0			1	5	1	3	8	1	0	0	0	0	3500	0			1	1	1	0	125	58	36	51	36	1	1	2	2	1	1	0	29
1	39	5	1	0	28				4						0	0	0	1	0	1000	1			1	1	1	0	116	72	34	37	25	4	1	2	15	0	1	1	27
1	30	2	2	0	28					1		1	8		1	0	0	0	0	1000	1	6	7		0	0	0	158	64	32.5	33	27	4	1	2	16	0	1	1	1
1		2	60	0	36					1	12	0			1	0	0	0	0	2900	0				0	0	0	160	65	38.4	49	32	3	1	2	8	0	1	0	25
1	38	7	4	1	30		0			1		0			1	0	0	0	0	1250	1	6	9	1	1	1	0	158	72	33.4	38	28	4	1	2	6	1	1	1	31
1	30	8	7	1	42	0	0			0		0		18	0	0	0	1	0	3200	0	5	6	1	1	1	0	92	58	32	52	36	1	3	2	12	0	1	0	77
1	24	2	1	1	40	0	0								0	0	0	1	0	1300	0	7	8		0	0	0	120	34	32.9	41	31	4	3	1	11	0	1	1	22
1	18	1	1	1	33	0	0			1	7	0			1	0	0	0	0	2200	0	7	8		0	0	0	154	74	34.3	40	31	3	1	2	4	1	1	1	3
1	23	1	1	1	37	0	0			1	9			2	1	0	0	0	0	2500	0			1	0	1	0	108	87	36.8	47	34	3	3	2	6	1	1	1	53
1	25	2	7	1	37	0	0			1	72	1	18	90	1	0	0	0	0	1500	0	8	8	0	0	0	0	140	50	32	45	32	1	1	1	6	1	1	0	146
1		2	1	0	35					0		0		5	1	0	0	0	0	2250	0	5	7	1	1	1	0	174	58	37.4			3	3	2	3	1	1	1	52
1		1	1	1	29	0	0		1	1	9	0			1	0	0	0	0	1500	0	6	7		0	0	0	120	0	34	34	29	4	1	2	13	0		1	18
1	25	1	264	1	37	0	0		4	1	12			0	0	0	0	1	0	3300	0	4	6	1	1	1	0	180	72	40.2	48	35	2	1	2	8	0	0	0	116
1	26	1	1	1	35	0	0		2	0				3	1	0	0	0	0	1900	1	2	2	1	1	1	0	78	52	35	46	31	4	3	2	21	1		1	52
1	44	3	4	0	38					1	36	1	120	156	1	0	0	0	0	2250	1			0	0	0	0	118	40	36	42	29	1	1	1	8	0	1	0	14
1		1	1	1	40	0	0			1	24	0		9	1	1	0	0	0	2700	0	4	8	1	1	1	0	164	39	34.8			3	1	1	6	1	0	0	55
1	26	3	1	1	37	0	0			1	12	0		6	1	0	0	0	0	2800	0	4	6	1	1	1	0	134	38	33.5	48	36	1	1	2	4	1	1	0	52
1	22	2	1	1	41	0	0		2	1	14	0		12	0	0	0	1	0	4000	1	4	5	1	1	1	0	140	56	35.9	52	39	3	3	2	17	1		1	51
1	22	1	42	1	28	0	0			1	4	0		4	1	0	0	0	0	1600	0			0	0	0	0	128	76	35.2	41	29	4	3	3	7	1	1	1	7
1	25	2	2	1	37	0	0			1	7	0		5	1	0	0	0	0	2000	1			0	0	0	0	138	48	35.8	46	31	4	4	1	8	0	0	1	20
1	28	1	1	1	33	0	0		1	1	9	0		0	1	0	0	0	0	1800	0	4	5	1	1	1	0	40	15	32	39	32	4	3	2	4	1	1	1	38
1	22	1	3	1	31	0	0		1	1	9	0		2	1	0	0	0	0	1600	0	7	8	0	0	0	0	148	56	35.8	36	31	2	1	2	4	1	1	1	28
1	25	1	1	1	38	0	0		1	1	23				1	1	0	0	0	2800	1	5	4	1	1	1	0	122	32	35.2	52	37	3	3	2	3	1		1	142
1		1	6	1	40		0			1	12	0		8	1	0	0	0	0	2600	0				0	0	0	160	62	35.6	48	35	4	3	1	23	1	0	1	29
1	25	6	1	0	32					1	1	0		1	1	0	0	0	0	1800	1			0	0	0	0	140	80	35.7	44	31	4	3	2	10	0	1	1	11
1	43	7	384	1	39		0			1	10	0		1	1	0	0	0	0	2600	0				0	0	0	162	80	37	46	35	4	3	1	0	1	1	1	49
1	18	1	1	1	30		0			1	15	0		6	0	0	0	1	0	1400	0	8	9	0	0	0	0	154	50	33			4	3	2	21	1	1	1	23
1	18	1	1	1	30		0			1	15	0		6	0	0	0	1	0	1200	0	8	9	0	0	0	0	148	40	33	40	30	4	3	2	21	1	1	1	13
1	32	4	1	1	39	0	0			1	24	0		24	1	0	0	0	0	2750	0	4	4	1	1	1	0	50	0	33.5	46	33	4	4	1	17	1	0	1	106
1	30	2	600	1	40	0	0			1	7	0		4	1	0	0	0	0	3500	0				0	0	0	178	80	39	53	36	3	1	2	9	0	1	0	22
1	22	1	20	1	39	0	0			1	12	0		12	1	0	0	0	0	2600	1				0	0	0	170	80	35.7	49	36	3	1	1	4	1		0	5
1	33	2	1	1	41	0	0		8	1	26			14	0	0	0	1	0	3000	0	6	7	1	1	1	0	134	53	35.6	50	35	3	1	1	9	0	0	0	21
1		1	6	0	35	0	1			1	5			0	1	0	0	0	0	1000	0				0	0	0	140	60	33.4			1	1	1	7	1	1	1	14
1	25	2	48	1	40	0	0			1	72	0		0	1	0	0	0	0	3500	0			1	1	1	0	152	80	36.5	51	35	3	1	2	12	0	1	0	7
1	25	1	13	1	36		0			1	24				1	0	0	0	0	2300	0			0	0	0	0	136	80	37.1		34	3	1	2	13	0	1	1	3
1	35	2	9	1	40	0	0			1		1	29	29	1	0	0	0	0	3500	0			1	1	0	0	146	68	35.6	50	35	3	1	2	4	1	-	0	16
1	35	5	11	1	28		0			1	8	0		0	1	0	0	0	0	1200	0				0	0	0	140	52	32	40	28	3	1	2	7	1	1	1	5
1	35	4	1	1	38	0	0			1	14	1	3	17	0	0	0	1	0	2800	1	5	7	1	1	0	0	152	68	35	50	34	3	1	2	18	1	1	0	30
1	27	2	1	1	40	0	0		2	1	9	0			1	0	0	0	0	3050	0	6	7	0	0	0	0	148	60	37.2	53	34	3	1	2	1	1	-	0	48
1	20	1	72	1	38	0	0			1	19	0		17	1	0	0	0	0	3600	0				0	0	0	128	62	34.7	48	35	3	3	2	11	0	-	1	25
1	18	1	1	1	33	0	0		2	1	17	0		5	1	0	0	0	0	1840	1	6	7	0	0	0	0	156	89	36.2	44	31	3	1	2	7	1	1	1	17
1	29	3	6	1	39		0	1	4	1	8	0		0	1	0	0	0	0	3050	1				0	0	0	148	84	35	46	34	3	3	2	16	0	1	1	74
1	38	5	1	1	32	0	0			0	3	1	165	168	1	0	0	0	0	1300	0	4	6	0	0	0	0	140	80	35.5	35	29	3	1	1	8	0	1	1	119
1	35	4	240	1	41	0	0			1	8	0		0	1	0	0	0	0	2900	1				0	0	0	180	68	38.2	48	36	1	1	1	8	0		0	113
1	19	1	1	1	35	0	0		4	1	18	0		1	1	0	0	0	0	2300	0			1	1	1	0	140	38	35.4			3	1	2	5	1	1	1	3
1	30	3	1	1	34	0	1			1	20	0		0	1	0	0	0	0	1800	1	4	5		0	0	0	151	80	34.5			4	1	2	13	0	1	1	34
1		1	8	1	25					1	6	0		1	1	0	0	0	0	1000	0	7	9		0	0	0	100	40	33.2	32	24	3	1	3	14	0		1	49
1	29	2	2	1	28	0	0		4	1	4	0		0	1	0	0	0	0	1920	1				0	0	0	142	42	34.2	38	29	4	1	3	6	1	0	1	21
1	26	1	1	1	38	0	0			1	23	0		21	1	0	0	0	0	3500	0	5	6	1	0	1	0	114	42	34.1	48	37	3	4	2	16	0	0	1	132
1		4	1	1	27	0	0	1	4	1	8	1	11	19	1	0	0	0	0	1500	0	6	7		0	0	0	160	54	34.6	39	27	1	1	3	2	1	1	1	144
1	30	5	1	1	28	0	0			1	20	0		17	1	0	0	0	0	1100	0	7	8	0	0	0	0	148	56	33.2	36	28	3	1	2	22	1	-	1	2
1	25	3	1	1	33	0	0		2	1	2	0		1	1	0	0	0	0	1500	1	7	8	0	0	0	0	150	42	33.2	42	30	1	1	1	1	1	1	0	151
1	35	4	1	1	34	0	0		4	1	20	0		1	1	0	0	0	0	1600	1	7	8	0	0	0	0	112	58	33.6		30	2	1	1	23	1	1	0	123
1	27	2	5	1	35		0		4	1	2	0		2	1	0	0	0	0	2250	1			0	0	0	0	92	52	32		31	1	3	2	5	1	0	1	101
1	35	3	1	1	34	0	0			1	8	1	10	18	1	0	0	0	0	1600	1	7	8	0	0	0	0	140	70	34.4	48	31	3	1	1	4	1	1	1	152
1	30	2	1	1	28	0	0		1	1	2	1	13	15	1	0	0	0	0	800	0	4	5	0	0	0	0	142	54	35.1	36	26	4	3	1	5	1	1	1	147
1	28	2	1	1	26	0	0					0			0	0	0	1	0	900	0	3	4	0	0	0	0	110	74	32.3			4	3	2	11	0	1	1	1
1	30	2	96	1	37		0			1	10	0		1	1	0	0	0	0	2400	1				0	0	0	200	72	34.5	45	33	4	4	2	12	0	1	1	11
1	20	1	50	1	44	0	0			1	37	0		1	1	0	0	0	0	3300	1				0	0	0	170	72	38.5	51	36	4	2	2	6	1	1	1	42
1	28	6	1	0	37					1	10	0		10	0	0	0	1	0	3800	1	5	6	1	1	1	0	120	28	34.9			4	4	3	6	1	-	1	1
1	27	1	1	1	36	0	0		3	1		0			1	1	0	0	0	3100	0			1	1	1	1	132	0	36.4	48	38	4	4	2	2	1		1	3
1		2	1	1	29	0	0		4	1	4	0		1	1	0	0	0	0	1200	0	7	8	0	0	0	0	130	38	32.1	35	28	4	1	2	8	0	0	1	5
1	23	3	1	1	32	0	0		4		0	0		0	0	0	0	1	0	1600	0	7	8	1	1	0	0	132	58	35.5	43	33	2	1	2	0	1	-	0	83
1	28	3	5	1	29	0	0			1	4	0		1	1	0	0	0	0	900	0			0	0	0	0	140	48	35.4		27	4	1	1	4	1	1	1	16
1	25	5	1	1	34	0	0			1	8	0		6	1	1	0	0	0	2300	0	7	8	0	0	0	0	146	42	33.6	41	33	1	1	2	2	1	1	0	132
1	25	1	1	1	33		0			1	23	0		22	1	1	0	0	0	2300	1	6	5	1	1	1	0	120	32	33.6			4	3	2	3	1	1	1	1
1	22	1	1	1	24		1			1	5	0		1	1	0	0	0	0	900	0	6	7	0	0	0	0	128	44	32.2	38	28	1	3	3	1	1	1	1	7
1	29	4	1	1	32	0	0		2		0	0		0	0	0	0	1	0	1700	1	7	8	0	0	0	0	140	42	35	42	34	4	1	2	21	1	1	1	34
1	32	5	12	1	29	0	0			1	9	0		1	1	0	0	0	0	1300	0			0	0	0	0	148	56	32.7	43	30	4	1	2	5	1	0	1	146
1	20	1	2	1	26	0	0			1	5	0		0	1	0	0	0	0	1000	0	7	7		0	0	0	125	35	32	37	28	2	1	2	7	1	1	1	95
1	20	1	1	1	36		0			1	14	0		0	1	0	0	0	0	2500	0	4	2	1	1	1	1	112	16	34.5	43	36	4	4	2	12	0	1	1	4
1	28	3	5	1	27	0	0			1	4	0			1	0	0	0	0	900	0				0	0	0	148	52	35.2		27	3	1	2	4	1	-	1	130
1	38	2	1	1	38		0			1	23				0	0	0	1	0	2300	1	4	5	1	0	1	0	152	48	33.4	51	35	3	1	1	3	1	1	1	64
1	28	1	1	1	38	0	0								0	0	0	1	0	1130	1	4	5		0	0	0	118	46	32.5	47	30	1	1	1	1	1	1	0	136
1		3	192	1	40	0	0			0		0			0	0	0	1	0	2500	0	7	8	0	0	0	0	152	88	34.6			3	3	1	1	1	1	1	5
1	25	3	1	1	28					1		0			1	0	0	0	0	1000	1	5	6		0	0	0	128	49	32.1	44	30	3	1	2	7	1	1	1	3
1	28	2	16	1	39		0		4	1	6	0		0	1	0	0	0	0	3000	1				0	0	0	180	65	34.5	50	36	3	3	2	12	0	1	1	25
1	20	2	1	1	32	0	0		4	1					0	0	0	1	0	1250	1	6	7		0	0	0	122	38	32.8	44	29	1	3	1	6	1	1	1	24
1	39	3	1	1	43	0	0								0	0	0	1	0	2250	0	5	6	1	1	1	0	124	45	34.5	50	33	3	1	1	19	1	1	1	16
1	20	1	3	1	28	0	0			1		0		0	1	0	0	0	0	800	0				0	0	0	146	72	34.3	38	27	4	1	1	2	1	1	1	36
1	20	1	1	1	33	0	0		2	1	15	0		14	1	0	0	0	0	750	1	5	7	0	0	0	0	120	44	32.7	31	25	3	2	1	22	1	1	1	19
1	27	2	1	1	34		1			1	6	0			1	0	0	0	0	2000	1	8	9	0	0	0	0	123	72	35.2	40	34	3	1	2	5	1	1	1	27
1	32	5	12	1	29	0	0			1	9	0		1	1	0	0	0	0	1300	0				0	0	0	156	58	33.4	44	30	4	1	2	6	1	1	1	11
1	38	2	216	1	37	0	1			1	6	0		1	1	0	0	0	0	2000	0				0	0	0	136	56	36.3	48	31	3	3	1	14	0	1	1	46
1	18	1	6	1	30	0	0			1	18	0		1	1	0	0	0	0	1800	0	8	9	0	0	0	0	140	33	33.5	46	31	3	1	3	6	1	1	1	42
1	33	1	1	1	41	0	0			1	17	0		4	1	1	0	0	0	2750	1	4	4	1	1	1	0	128	64	34.1	49	37	1	1	1	13	0		0	24
1	25	2	1	1	28	0	0		1	1	6	1	2	8	1	0	0	0	0	1300	0	6	7	0	0	0	0	140	28	33.4			3	3	2	12	0	1	1	2
1	30	5	1	1	35	0	0		4		0	1	12	12	0	0	0	1	0	1750	0	7	8	0	0	0	0	140	60	35.8	44	31	3	1	1	15	0	1	1	4
1	24	1	68	1	32	0	0			1	9	0		1	1	0	0	0	0	1500	0				0	0	0	102	42	32	42	32	3	1	2	13	0	1	1	5
1	33	4	2	1	39	0	0			1	11	0		1	0	0	0	1	0	3000	0	3	4	1	1	1	1	120	40	34	50	37	3	3	2	13	0	1	1	23
1	20	1	1	1	37	0	0			1	7	0		3	1	0	0	0	0	2700	0	4	4	1	1	1	0	128	62	33.6	48	39	3	3	2	12	0	1	1	94
1	26	1	1	1	40	0	0		4	1	15	0		1	1	0	0	0	0	3500	1	4	4	1	1	1	1	128	58	34.5	52	38	3	3	2	13	0	1	1	65
1	21	1	552	1	37	0	0			1					1	0	0	0	0	1500	0				0	0	0	120	36	34.6	45	34	3	3	1	7	1	1	1	39
1	28	3	1	1	30	0	0		1			0			0	0	0	1	0	1250	0	4	6	1	1	1	0	124	56	34			4	4	2	1	1	1	1	1
1	35	6	3	1	37	0	0			1		0			0	0	0	1	0	2600	0	8	9	0	0	0	0	158	65	34.4	51	33	3	1	2	1	1	1	0	23
1		1	48	0	37										1	0	0	0	0	3200	1				0	0	0	152	70	32.9	50	32	4	3	2	8	0	1	1	32
1	28	3	4	1	35	0	0			1	14	0		1	1	0	0	0	0	1600	1			0	0	0	0	121	29	34.4	44	33	4	3	1	8	0	0	1	1
1	37	5	9	0	31					1	2	0		1	1	0	0	0	0	1750	0			0	0	0	0	120	52	33	44	29	4	1	2	1	1	1	1	20
1	38	4	1	0	32										1	0	0	0	0	1300	1				0	0	0	120	60	35.6			1	1	1	11	0	1	1	21
1	38	6	1	1	29									0	0	0	0	1	0	1300	1	5	6	0	0	0	0	126	45	34	32	26	3	1	2	11	0	1	1	126
1	30	3	1	1	30	0	0		5	1	0	1			0	0	0	1	0	2800	1	8	9	0	0	0	0	138	65	36.3	50	31	3	1	3	15	0		1	136
1	26	1	3	1	38	0	0		1	1	18	0		15	1	0	0	0	0	2500	0	7	8	0	0	0	0	152	100	36.4	48	35	3	1	1	1	1	0	0	41
1	16	1	1	1	39	0	0			1	24	0		8	1	0	0	0	0	3000	0	4	5	1	1	1	0	140	44	34.7	51	33	3	1	2	14	0		0	128
1	32	4	18	1	30	0	0	1		1	1	0		1	1	0	0	0	0	1350	1				0	0	0	140	42	32	41	31	1	1	2	8	0	1	1	150
1	22	1	480	1	36	0	0			1	2	0		1	1	0	0	0	0	2600	1			0	0	0	0	160	63	35.7	46	32	2	2	2	3	1	0	0	76
1	28	2	1	1	30	0	0		1	1	2	0		2	1	0	0	0	0	1750	0	7	8	0	0	0	0	132	62	34.5	38	29	4	1	2	23	1	1	1	122
1	25	2	1	1	40	0	0			1		0			1	1	0	0	0	2900	0	4	5		0	0	0	96	28	34.1	48	37	4	4	1	4	1	1	1	43
1	25	1	216	1	37	0	0								1	0	0	0	0	2500	1				0	0	0	162	74	34.4	49	35	3	1	2	14	0	1	0	23
1	28	4	408	1	37										1	0	0	0	0	3500	1				0	0	0	180	57	37.6	52	35	3	1	2	12	0	1	0	35
1		1	1	1	33	0	0		3						0	0	0	1	0	1200	1	7	8		0	0	0	130	36	33.9	40	31	4	2	1	8	0	0	1	25
1	25	4	1	1	27	0	0			1	30	0		18	1	0	0	0	0	1200	0				0	0	0	148	38	34.9	27	24	4	2	2	6	1	0	1	3
1	22	2	22	1	40	0	0		4	1	6	0		0	1	0	0	0	0	2500	0				0	0	0	160	62	37.2	47	34	3	2	1	12	0	1	1	44
1	28	5	1	1	37	0	0		1	1	12	0		5	0	0	0	1	0	3700	0	4	2	1	1	1	1	116	20	32.3	52	39	4	4	2	5	1		1	23
1	29	5	1	1	25				3	1	12	0		1	0	0	0	1	0	1000	1	3	4	0	0	0	0	60	0	32	37	27	4	4	3	5	1	0	1	3
1	28	1	1	1	39	0	0		2	1	5	0		0	1	0	0	0	0	2600	1	4	4	1	1	1	1	102	32	34.3	49	38	3	4	1	11	0	1	1	12
1		3	1	1	40	0	0			1	8	0		0	1	0	0	0	0	3950	0				0	0	0	158	68	32.8	50	36	4	1	2	14	0	1	1	3
1	27	1	3	1	27	0	0			1	4	0		0	1	0	0	0	0	1500	1				0	0	0	160	68	33.3			3	1	3	2	1	1	1	1
1	30	1	1	1	40	0	1		4	1	28	0		14	0	0	0	1	0	2300	1	6	7	1	0	1	0	140	42	33.7	43	38	4	1	1	23	1	0	1	10
1	22	2	5	1	36					1	9	0		0	1	0	0	0	0	2600	0				0	0	0	136	82	36.1	44	34	4	3	2	1	1	0	1	52
1	18	1	1	1	31	0	0			1		1		72	1	0	0	0	0	1200	1	6	8		0	0	0	154	54	34.1	46	32	3	1	2	1	1		1	164
0	25	3	1	1	31	0	0			1	16	0		12	1	0	0	0	0	1100	0	6	7	0	0	0	0	148	64	34.3	40	30	3	1	1	8	0		1	137
0	24	1	1	1	36	0	0		3	1	6	0		6	1	0	0	0	0	2000	1	7	8	0	0	0	0	136	43	33.1	43	32	1	1	1	13	0		0	14
0	28	1	1	1	35	0	0			1	18	1	37	55	1	0	0	0	0	2200	0	8	9	0	0	0	0	120	52	33.3	43	32	3	1	2	6	1		1	65
0	30	1	1	1	38	0	0		4	1	18	1	8	12	1	1	0	0	0	3100	0	9	10	0	0	0	0	145	40	36.1	43	36	1	1	2	11	0		0	3
0		1	8	1	37	0	0			0	8	1	16	24	1	0	0	0	0	1600	1			0	0	0	0	128	48	37.4	46	35	1	1	1	15	0		0	73
0			24		37									9	1	0	0	0	0	2500	0				0	0	0	130	54	32.2	41	33	2	1	2	5	1		0	143
0	21	1	8	1	39	0	0			1	9	0		1	1	0	0	0	0	2500	0	7	8	0	0	0	0	146	46	36.8	49	34	1	1	1	6	1		0	17
0	40	6	2	1	35	0	0			1	3	0		1	1	0	0	0	0	1600	1			0	0	0	0	96	62	32	41	29	1	1	1	2	1		0	146
0	40	4	9	1	33	0	0			1	26				0	0	0	1	0	1500	0				0	0	0	150	68	36.5	42	32	3	3	1	6	1		1	146
0	38	6	11	1	36	0	0			1	10	0		1	1	0	0	0	0	1900	0			0	0	0	0	150	56	34	48	31	1	1	1	10	0		0	21
0	38	6	10	1	36	0	0			1	10	0		1	1	0	0	0	0	2000	0				0	0	0	150	48	34.6	47	31	1	1	1	10	0		0	22
0	20	1	1	1	38					1	24	0		17	0	0	0	1	0	2300	0			0	0	0	0	145	48	35	45	33	1	1	1	15	0		0	28
0	25	1	1	1	36	0	0		4	1	6	0		1	1	0	0	0	0	2200	0	8	9	0	0	0	0	148	59	34.3	45	35	1	1	2	10	0		0	5
0	40	5	1	1	42	0	0		5			0			0	0	0	1	0	2750	0	8	9	0	0	0	0	166	115	36	48	35	3	1	1	8	0		0	93
0	21	2	1	1	36	0	0		1	1	15	1	2	17	1	0	0	0	0	2300	0	7	8	0	0	0	0	132	55	36.3	46	33	1	1	2	9	0		0	19
0	26	2	5	1	36	0	0		1	1	13	1	72	85	1	0	0	0	1	2200	0	7	8	0	0	0	0	116	52	34.1	47	33	2	1	2	12	0		0	38
0	25	2	1	1	34	0	0			1	22	0		1	1	0	0	0	0	1700	1	7	8	0	0	0	0	138	62	34.1	44	31	3	1	1	14	0		1	138
0	24	3	480	1	38	0	0		1	1	12	0		1	1	0	0	0	0	2500	0				0	0	0	170	70	37.8	48	33	3	1	1	9	0		0	138
0	20	1	10	1	38		0			1	10	0		1	1	0	0	0	0	2000	0				0	0	0	130	72	35.3	45	31	2	1	1	9	0		0	139
0	28	2	21	1	30	0	0		4	1	4	0		3	1	0	0	0	0	1100	1			0	0	0	0	138	52	32.9	38	29	3	1	2	6	1		1	140
0		2	18	1	39	0	0		2					0	0	0	0	1	0	3500	0	8	9	0	0	0	0	142	52	36.3	52	35	1	1	2	6	1		0	7
0		1	72	1	38	0	0			1	4	0		2	1	0	0	0	0	3600	0			0	0	0	0	150	51	36.4	48	34	1	1	2	8	0		0	159
0	24	1	1	1	41	0	0								1	0	0	0	0	1900	1	5	8	0	0	0	0	154	60	35.5		32	1	1	1	10	0		0	1
0	26	3	2	1	38		0			1	2	0		1	1	0	0	0	0	3300	1				0	0	0	145	48	35.5	50	36	1	1	2	13	0		0	2
0	18	1	288	1	38		0			1	4			1	1	0	1	0	0	2800	1			0	0	0	0	124	32	36.4			1	1	2	6	1		0	13
0	20	1	4	1	35	0	0		2	1	5	0			1	0	0	0	0	2050	0	7		0	0	0	0	138	46	33.5	50	34	1	1	2	12	0		0	21
0	28	2	1	1	35	0	0		8	0		0			1	0	0	0	0	2200	0	7	8	0	0	0	0	130	52	34.5	47	34	1	1	2	1	1		0	79
0	25	1	168	1	41	0	0		5	1	8	0		1	1	0	0	0	0	3600	0	7	8	0	0	0	0	128	44	35.4	50	35	1	1	2	10	0		0	2
0	20	1	2	1	39	0	0			1	30	0		2	1	0	0	0	0	2500	0	7	8		0	0	0	132	64	34	50	35	3	1	1	8	0		0	30
0	27	1	27	1	40	0	0		1	1					1	0	0	0	0	2500	0				0	0	0	104	30	36.4	46	33	1	1	1	9	0		0	1
0	26	4	1	1	37	0	0			1	48	0		24	0	0	0	1	0	3200	0	7	8	1	1	0	0	130	63	37.3	48	35	3	1	2	7	1		0	16
0	28	1	1	1	39	0	0		1	1	12	0		10	0	0	0	1	0	3200	0	8	9		0	0	0	123	40	36.2			1	1	2	1	1		0	4
0	20	1	1	1	38						0	1	17	17	0	0	0	1	0	2400	0			0	0	0	0	120	40	34.3	45	35	1	3	1	9	0		1	10
0		1	1	1	39	0	0			1					1	0	0	0	0	3500	0				0	0	0	140	40	36.1	48	34	2	1	2	3	1		0	63
0	22	1	120	1	40	0	0		4	1	20	0		6	0	0	0	1	0	3400	0				0	0	0	141	63	36.8	54	38	1	1	2	21	1		0	107
0	28	4	456	1	37		0			0		1	4		0	0	0	1	0	3500	0				0	0	0	146	63	35.8	52	38	1	1	2	4	1		0	138
0		1	360	1	34	0	0		1	0	12				1	0	0	0	0	2000	0				0	0	0	152	52	37.3	47	36	1	1	2	9	0		0	2
0	28	1	1	1	41	0	0			1	2	0		0	1	0	0	0	0	2100	0	8	9		0	0	0	110	42	33.4	47	35	1	1	1	4	1		0	4
0	24	1	3	1	34	0	0			1	16	0			1	0	0	0	0	2200	1	8	9	0	0	0	0	148	52	36.2	45	33	1	1	2	18	1		0	12
0	20	1	1	1	39	0	0			1	30	0		13	1	0	1	0	0	3200	0	4	6		0	0	0	112	58	34.6	47	37	1	1	2	4	1		0	122
0	35	2	22	1	37	0	0			1	8	1	1	9	0	0	0	1	0	4400	1	8	9		0	0	0	151	48	36	53	37	1	1	3	15	0		0	20
0	30	4	648	1	34	0	0		4	1					0	0	0	1	0	2500	1	8	9	0	0	0	0	148	58	37	51	35	1	1	2	11	0		0	12
0	20	1	1	1	37	0	0			1	24				1	0	0	0	0	2900	0	6	7		0	0	0	136	56	34.7	48	35	1	1	2	7	1		0	10
0	23	5	1	1	38	0	0			1					0	0	0	1	0	3100	0	5	6	1	1	1	0	165	44	35.4	47	35	3	1	2	9	0		0	3
0	22	1	1	1	36	0	0		4	0	6	0		2	1	0	0	0	0	2100	1	7	9	1	1	0	0	126	62	34.5	46	32	1	1	2	8	0		0	48
0	23	2	2	1	37	0	0			1	11	0			1	0	0	0	0	3700	0	7	8	0	0	0	0	150	68	35	39	35	1	1	2	12	0		0	28
0	30	3	3	1	41	0	1		4	1	3	0			1	0	0	0	0	2000	1				0	0	0	140	50	33.6	46	33	1	1	1	2	1		0	11
0	18	1	120	1	30	0	0			1	11	0		0	1	0	0	0	0	2500	1				0	0	0	156	50	37.3	44	35	1	1	3	11	0		0	21
0	23	1	1	1	39	0	0		2	1	14	0		3	1	0	0	0	0	2500	0	7	8		0	0	0	132	64	34.5	49	35	3	1	1	22	1		0	12
0	25	3	72	1	41	0	0		4	1	10	0			0	0	0	1	0	3100	1	8	9		0	0	0	156	56	36.2	50	35	1	1	2	7	1		0	46
0	26	1	1	1	33	0	0			1				40	1	0	0	0	0	1400	0	6	9		0	0	0	146	52	34.6	46	32	1	1	1	9	0		1	2
0	21	1	5	1	39	0	0			1	8	0		1	1	0	0	0	0	2500	0	8	9		0	0	0	115	58	34.6	46	34	1	1	1	11	0		0	16
0	23	1	264	1	38	0	0			1	20	0		16	1	0	0	0	0	3000	0				0	0	0	140	40	36.8	54	37	1	1	2	1	1		0	11
0	30	4	1	1	34	0	0		4						0	0	0	1	0	2300	0	8	9		0	0	0	140	64	35.2	47	34	3	1	2	12	0		1	41
0	30	6	1	1	38	0	0			1	9	0		9	1	0	0	0	0	3300	0	6	8		0	0	0	140	70	34	54	39	3	1	2	11	0		0	82
0	32	2	2	1	39	0	0		2	1	22			16	1	1	0	0	0	3200	0	8	9	0	0	0	0	132	52	35.5	50	38	1	1	2	3	1		0	53
0	24	1	240	1	37	0	0			1	9	0		1	1	0	0	0	0	2500	0			0	0	0	0	134	47	36.8	54	35	1	1	2	4	1		0	25
0	25	1	1	1	39	0	0		1	1		0		1	1	0	0	0	0	2200	0	8	9	0	0	0	0	126	62	34.5			1	1	1	7	1		0	1
0		1	168	1	38	0	0		2	1	8	0		11	1	1	0	0	0	4000	0			0	0	0	0	140	36	37.1	53	38	1	1	3	4	1		0	4
0		1	672	1	38	0	0			1	10	0			1	0	0	0	0	2800	0			0	0	0	0	160	64	36.5	49	35	4	1	2	7	1		1	141
0	26	2	312	1	44	0	0		4	1	13	0		1	1	0	0	0	0	4000	0			0	0	0	0	148	42	36.5			1	1	2	15	0		0	16
0		7	648	1	38										1	0	0	0	0	4500	0			0	0	0	0	124	52	36.5	54	36	2	1	3	3	1		0	1
0	20	1	3	1	38	0	0			1	13	0		1	1	0	0	0	0	2500	0			0	0	0	0	128	68	33.3	51	36	4	1	1	2	1		1	51
0	18	1	51	1	38	0	1		4	1	18	0		12	0	0	0	1	0	2600	1	8	9	0	0	0	0	138	50	37.9	46	35	1	1	2	2	1		0	76
0	27	1	69	1	38	0	0			1	19	0		12	1	0	0	0	0	3000	0			0	0	0	0	150	60	36.8	51	35	1	1	2	3	1		0	75
0	26	1	2	1	33		0			1	3	0		2	1	0	0	0	0	1800	1			0	0	0	0	138	68	33.4	44	31	4	1	2	20	1		1	137
0	19	1	29	1	32	0	0			1	4	0		4	1	0	0	0	0	1500	0			0	0	0	0	138	48	36.5	41	30	1	1	2	1	1		0	146
0	22	1	1	1	31	0	0				0	1	27	27	0	0	0	1	0	1500	1	8	9	0	0	0	0	140	49	35	43	30	1	1	2	9	0		1	138
0	22	1	1	1	31	0	0				0	1	27	27	0	0	0	1	0	1500	1	7	8	0	0	0	0	148	31	34.2	39	29	4	1	2	2	1		1	145
0	25	1	48	1	38	0	0		4	1	4	1	9	9	1	0	0	0	0	2500	0			0	0	0	0	138	46	36.6	48	35	1	1	1	10	0		0	60
0	27	2	1	1	38	0	0		4		0			0	0	0	0	1	0	2700	0	6	8	1	1	1	0	120	42	34.2	47	34	4	1	2	21	1		1	56
0	23	1	72	1	38	0	0			1	36	0			0	0	0	1	0	3600	1			0	0	0	0	146	56	37.7	48	38	1	2	2	4	1		0	24
0	29	4	1	1	38	0	0		2	1	8	0		1	1	0	0	0	0	3250	1	6	7	1	1	1	0	132	42	35.5	48	35	4	1	2	5	1		1	44
0		3	9	1	39	0	0			1	12	0		1	1	0	0	0	0	3000	1			0	0	0	0	144	74	34.7	51	36	3	1	2	4	1		0	144
0		1	5	0	37					1	5				1	0	0	0	0	2000	0			0	0	0	0	134	46	33	44	34	1	1	1	19	1		0	140
0	30	1	1	1	36	0	0		3	0		0			0	0	0	1	0	3400	0	8	9	0	0	0	0	136	58	34.9			1	1	2	16	0		0	13
0	28	3	576	1	37	0	1			1	29	1	12	29	1	0	0	0	0	2500	1	8	9	0	0	0	0	140	47	36.2	49	37	1	1	2	0	1		0	36
0	30	4	1	1	41	0	0		4		0	0		0	0	0	0	1	0	3100	0	6	7	1	1	0	0	143	87	35.8			3	1	2	13	0		0	19
0	24	1	1	1	40	0			4	1	10	0		2	1	0	0	0	0	3400	1	6	7	0	0	0	0	150	80	33.4	52	40	4	3	2	18	1		1	108
0	28	2	6	1	36	0	0		2	1	11	0		5	1	0	0	0	0	1700	1				0	0	0	110	34	35	43	30	2	1	1	10	0		0	136
0		1	60	1	38	0	0		8	1	17	0			1	0	0	0	0	2500	1			0	0	0	0	134	36	36.4	48	34	1	1	1	7	1		0	66
0		3	96	1	38	0	0		1	1	10	0		1	0	0	0	1	0	2800	1	9	10	0	0	0	0	145	41	36.2	50	34	1	1	2	4	1		0	67
0	26	1	1	0	38					1	25	0		4	1	0	0	0	0	3000	0	4	6	1	1	1	0	140	62	35.5	54	37	3	3	2	7	1		1	97
0	38	6	1	1	38		0			1	24	0		1	1	0	0	0	0	3600	1	7	8	1	1	0	0	120	78	35.9	50	38	3	1	2	11	0		0	156
0		1	288	1	38	0	0			1	10	0		1	1	0	0	0	0	1400	0				0	0	0	132	48	36.7	50	33	1	1	1	7	1		0	160
0	18	1	1	1	34	0	0			1	5	0		5	1	0	0	0	0	1800	0	8	9	0	0	0	0	140	42	38	43	31	2	1	1	12	0		0	141
0	28	2	96	1	37	0	0				0	0		0	0	0	0	1	0	2600	0			0	0	0	0	150	36	38	50	33	1	1	2	11	0		0	46
0	27	2	8	1	38	0	0			1	8	0		3	1	0	0	0	0	3000	1		10	0	0	0	0	140	72	37.7	45	35	3	1	2	12	0		0	38
0	28	4	9	0	32					1	12	0		1	1	0	0	0	0	1500	0			1	1	1	0	146	68	34.8	42	31	3	1	2	2	1		1	148
0	20	2	360	1	36		0			1	8	0		1	1	0	0	0	0	3000	1			0	0	0	0	170	64	37.6	50	34	1	1	2	4	1		0	142
0		1	96	1	39	0	0		5	1		0			0	0	0	1	0	2600	1			0	0	0	0	132	48	36.5	44	34	1	1	1	12	0		0	11
0	35	5	1	1	37	0	0			1	6	0		0	1	0	0	0	0	1700	0	8	9	0	0	0	0	146	40	33.8			1	1	1	18	1		0	8
0	27		1	1	39	0	0		1	1	28	0			0	0	0	1	0	3000	0	8	9	0	0	0	0	147	62	34.1	50	35	1	1	2	20	1		0	3
0	19	1	6	1	38	0	0			1	23	0		0	1	0	0	0	0	2700	0			1	1	1	0	134	56	35.8	49	34	1	1	2	4	1		0	117
0	30	1	1	1	38	0	0		1	1	8	0		1	1	1	0	0	0	3100	1	7	8	0	0	0	0	146	65	34.2	51		3	1	2	13	0		0	40
0	28	4	360	1	39		0			1	7	0			1	0	0	0	0	2600	1				0	0	0	120	68	35.6	50		3	1	1	13	0		0	151
0	36	6	1	1	32	0				1	8	0		0	1	0	0	0	0	1700	1	7	8	0	0	0	0	140	58	34.2	41	31	1	1	2	17	1		0	134
0	20	1	1	1	42	0	0		2	1	15	0		1	1	0	0	0	0	2500	0	6	7	1	1	0	0	144	62	33.5	44	35	3	1	1	16	0		0	151
0	36	6	1	1	32	0	0			1	3	0		0	1	0	0	0	0	1800	1	7	8	0	0	0	0	140	58	34.1	43	30	1	1	2	22	1		0	130
0	23	1	16	1	37					1	10	0		0	1	0	0	0	0	2500	0				0	0	0	114	42	36.9	43	37	1	1	2	6	1		0	12
0	29	1	30	1	39	0	0			1	6	0		4	1	0	0	0	0	3200	0	6	7	0	0	0	0	128	50	37.2	50	36	1	1	2	8	0		0	49
0	40	8	1	1	38		0		4	1	12	0		11	0	0	0	1	0	3150	0	3	7	1	1	1	0	144	84	35.4	46	37	3	1	2	18	1		0	15
0		2	14	1	40	0	0			1	7	0		7	1	0	0	0	0	3500	0			0	0	0	0	198	58	35.5			3	1	2	18	1		0	142
0	23	1	1	1	40	0	0		4	1	14	0		2	1	0	0	0	0	3000	0	4	6	1	1	1	0	100	46	33.4	44	35	1	2	2	2	1		0	127
0	25	2	1	1	38	0	0		2	0		1	12	12	1	0	0	0	0	2600	0	8	9	0	0	0	0	144	52	35.7	57	36	1	1	1	11	0		0	18
0	25	5	1	1	37		0			1	25	0			1	0	0	0	0	2550	0	8	9	0	0	0	0	152	64	35.2	46	35	1	1	2	8	0		0	16
0	24	1	1	1	34	0	0		4	1	3				0	0	0	1	0	1700	1	7	8	0	0	0	0	146	36	35.6	41	29	1	2	1	16	0		0	76
0	23	1	1	0	38					1	4	1	1	5	1	0	0	0	0	2500	1	6	7	0	0	0	0	140	58	34.8	49	33	3	1	1	11	0		0	12
0	28	2	3	1	33	0	0		1	1	2	0		0	1	0	0	0	0	2000	0	7	8	0	0	0	0	148	40	32.4	48	31	3	1	2	5	1		1	148
0	20	1	9	0	33	1	0			1	1	1	3	4	1	0	0	0	0	1700	1			0	0	0	0	128	52	34.4	40	30	1	1	2	7	1		0	141
0	28	3	1	1	33	0	0		4	1	4	1	22	26	1	0	0	0	0	2200	0	8	9	0	0	0	0	155	60	35.5	44	31	3	1	2	5	1		1	119
0	19	1	1	1	33	0	0		1			1	120	24	0	0	0	1	0	1500	1	6	7	0	0	0	0	130	60	35.7	40	30	1	1	1	15	0		0	147
0		1	480	1	42	0	0		1	1	20	1	72	92	1	0	0	0	0	2900	0			0	0	0	0	168	48	37.2	52	36	4	1	1	18	1		1	134
0		1	3	1	39	0	0			1	16	0		1	1	0	0	0	0	2800	0				0	0	0	108	34	32.4	48	35	1	4	1	1	1		1	151
0	18	1	10	1	33	0	0								0	0	0	1	0	1300	1	6	7	0	0	0	0	128	50	35.1	39	30	3	1	1	15	0		1	136
0	31	1	1	1	36	0	0			1	5	0		4	1	0	0	0	1	1750	0	6	9	1	1	1	0	144	64	33.4	43	32	3	1	1	2	1		1	95
0	22	1	1	1	42	0	0			0		0		5	0	0	0	1	0	2750	0	4	6	1	1	1	0	116	65	34.6	53	37	3	1	1	4	1		0	41
0	25	1	96	1	38		1		2	1	18	0		1	1	0	0	0	0	2500	1	7	8	1	1	0	0	132	48	38.2	49	33	1	1	1	11	0		0	13
0	28	3	1	1	40	0	0		1	0	5	0			0	0	0	1	0	3500	0	8	9	0	0	0	0	158	58	35.5	48	37	1	1	2	10	0		0	5
0	32	1	1	1	39	0	0		1	0	20	1	48	68	1	0	0	0	0	2800	1	6	7	1	1	1	0	156	68	33.2	50	36	3	1	2	1	1		0	24
0	20	1	360	1	40	0	0		2	1	15	0		4	0	0	0	1	0	3200	0				0	0	0	170	52	36.6	52	37	3	1	2	12	0		0	69
0	20	1	1	1	34		0		2	1	15	0		10	0	0	0	1	0	2000	0	8	9	0	0	0	0	126	52	34.9	41	35	1	1	2	13	0		0	14
0	25	2	15	1	38	0	0			1	9	0		0	1	0	0	0	0	2500	0				0	0	0	146	58	36.2	50	38	1	1	1	9	0		0	14
0		7	1	1	38	0	0		4			0			0	0	0	1	0	2200	1	8	9	0	0	0	0	146	50	34			1	1	1	6	1		0	2
0	40	3	96	1	41	0	0			1	5	0		1	1	0	0	0	0	2300	1				0	0	0	132	44	37.4	44	33	1	1	1	14	0		0	25
0	24	2	144	1	39	0	0			1	6	0		0	1	0	0	0	0	2400	0	7	8	0	0	0	0	140	42	37.3	45	33	1	1	1	12	0		0	47
0	40	8	1	1	36		0			1	30	0		0	1	0	0	0	0	1900	0	8	9	0	0	0	0	158	66	35	46	30	2	1	1	7	1		0	93
0	26	1	48	1	34	0	1		1	0		0		0	1	0	0	0	0	2000	0	6	9	0	0	0	0	152	49	36.8	48	33	1	1	2	3	1		0	115
0	26	1	9	1	38		0			1	23	0		4	0	0	0	1	0	3400	0	7	9	0	0	0	0	106	74	34.9	54	37	1	3	2	12	0		0	43
0	18	1	7	1	35	0	0			1	2	0		0	1	0	0	0	0	2109	1			0	0	0	0	140	50	34.5	47	33	3	1	2	15	0		1	129
0	29	3	1	1	34	0	0				0	1	4	4	0	0	0	1	0	1700	1	6	7	0	0	0	0	140	38	35.2	41	30	1	1	1	21	1		0	127
0		2	336	1	38	0	0			1	6	0		0	1	0	0	0	0	2300	1				0	0	0	140	42	38.3	44	32	1	1	1	15	0		0	130
0	24	2	384	1	37	0	0			1	6	0		0	1	0	0	0	0	4000	0				0	0	0	152	48	37	51	37	3	1	3	9	0		0	23
0	25	3	1	1	31	0	0		2	1	16	0		2	1	0	0	0	0	1300	0	6	7	0	0	0	0	146	60	34.3	40	30	3	1	2	8	0		1	155
0	24	1	1	1	34	0	0			0	6	0		1	1	0	0	0	0	1900	0	7	9	0	0	0	0	138	40	34.2	45	34	1	1	2	11	0		0	12
0	36	3	72	1	42	0	0		4	1	9	1	72	81	1	0	0	0	0	3500	0	6	7	0	0	0	0	146	35	33.3	51	39	1	1	2	13	0		0	7
0	28	3	60	1	38	0	0			1	21	0		0	1	0	0	0	0	3700	0				0	0	0	128	48	36.8	57	37	1	1	2	14	0		0	6
0	32	7	1	1	38	0	0		4	1	8	0		1	1	0	0	0	0	3700	0	8	9	0	0	0	0	168	72	35.2	52	36	4	2	2	22	1		1	58
0	37	5	312	1	38	0	0			1	3	0		0	1	0	0	0	0	3500	0			0	0	0	0	148	72	38.9	53	37	3	1	2	5	1		0	98
0		3	504	1	38	0	0			1	17	0		3	1	0	0	0	0	2400	0				0	0	0	150	70	38	54	37	3	1	1	4	1		1	119
0	29	3	1	1	34	0	0					0		4	0	0	0	1	0	1600	1	6	7	0	0	0	0	130	45	33.6	41	30	1	1	1	21	1		0	127
0	22	2	1	1	41	0	0		4	1	14	0		0	1	1	0	0	0	4500	0	8	9	0	0	0	0	148	58	34.2	62	40	4	1	3	10	0		1	4
0	32	4	600	1	38	0	0		4	1	2	0			0	0	0	1	0	3250	0				0	0	0	124	52	36.6			1	1	2	4	1		0	4
0	46	8	6	1	38	0	0			1	8	0		0	1	0	0	0	0	2400	0				0	0	0	122	48	35.9	48	37	1	1	1	16	0		0	54
0	21	1	1	1	30	0	0		2	1	10	1	1	11	1	0	0	0	1	1300	1	7	8	0	0	0	0	138	46	33.4	38	28	1	1	2	16	0		1	139
0	28	2	21	1	35	0	0		4	1	4	0		3	1	0	0	0	0	1450	0				0	0	0	165	96	33.2	42	29	3	1	1	6	1		1	146
0	28	1	9	1	40	0	0		4	0	9	1	72	81	1	0	0	0	0	3300	0	8	9	0	0	0	0	140	58	35.6	48	35	1	1	2	6	1		0	2
0	37	6	1	1	35	0	0			1	2	1	96	98	1	0	0	0	0	2000	1	7	8	0	0	0	0	152	60	36.1	45	32	2	1	2	12	0		0	137
0	26	2	1	1	36	0	0		2	1	7	0		0	1	0	0	0	0	2500	1	7	8	0	0	0	0	142	70	36	46	34	1	1	2	5	1		0	5
0	26	1	12	1	38	0	0			1	8	0		0	1	0	0	0	0	2200	0			0	0	0	0	132	44	34.6			1	1	1	23	1		0	9
0	20	1	1	1	43	0	0		4	1	20	1	10	30	1	0	0	0	0	3200	0	4	6	1	0	1	0	140	64	36.4	53	37	3	1	2	10	0		0	70
0	25	1	336	1	36	0	1	1	2		0	0		0	0	0	0	1	0	3200	0				0	0	0	140	55	36.7	47	37	1	1	2	13	0		0	9
0	30	2	1	1	38						0	0		0	0	0	0	1	0	2700	0				0	0	0	138	74	34.6	49	38	1	1	2	5	1		0	1
0		4	432	1	44	0	1			1	1	0		0	1	0	0	0	0	1760	1				0	0	0	140	40	36.6	40	31	1	1	1	8	0		0	70
0	30	7	1	1	38					1	28	0		4	1	0	0	0	0	3000	0	4	5	1	1	1	0	124	44	34.1	49	37	3	1	2	2	1		0	41
0	24	1	96	1	40	0	0		4	1		1	10		0	0	0	1	0	3600	1	8	9	0	0	0	0	129	61	37.8	51	38	1	1	2	6	1		0	2
0	28	2	1	1	38	0	0		3		0	0		0	0	0	0	1	0	2100	1	7	9	0	0	0	0	140	45	36.5	46	33	1	1	1	0	1		0	28
0	30	3	1	0	44					1	8	0		0	1	0	0	0	0	3500	1	5	6	1	1	1	0	148	54	34.6	56	37	1	1	2	0	1		0	23
0	35	5	1	1	38	0	1			1	72	0		10	0	0	0	1	0	3100	1	5	6		0	0	0	148	78	34.1	49	35	3	1	2	11	0		0	31
0	25	2	1	1	38	0	0			1	5	0		0	0	0	0	1	0	3000	0	7	8	1	1	0	0	150	69	35	53	38	3	1	2	4	1		0	2
0	19	1	1	1	35	0	1		4	1		0		0	1	0	0	0	0	2100	0	8	9	0	0	0	0	142	40	35	42	32	1	1	2	7	1		0	1
0		1	1	1	38	0	0		5	1	1	0			0	0	0	1	0	2600	1	8	9	0	0	0	0	151	51	36.1	40	37	1	1	2	8	0		0	65
0	29	3	1	1	37	0	0			1	24	0		8	1	1	0	0	0	3300	1	3	5	1	1	1	0	158	64	35.7	53	38	1	1	2	8	0		0	68
0	28	3	456	1	38	0	0			1	4	0		0	1	0	0	0	0	4250	1				0	0	0	140	54	36.6	54	27	1	1	3	4	1		0	52
0	28	2	1	1	43	0	0		1		0	0		0	0	0	0	1	0	2250	0	7	8	0	0	0	0	153	43	33.7	50	35	1	1	1	4	1		0	56
0	27	2	5	1	35	0	0		4	1	2	0		2	1	0	0	0	0	2700	0				0	0	0	108	58	32	50	33	1	3	2	0	1		0	104
0	24	1	1	1	38	0	0			1	17	0		0	1	0	0	0	0	2250	0	7	8	0	0	0	0	136	70	35.5	48	36	2	1	1	8	0		0	22
0	18	1	2	1	38	0	0			1	19	0		12	1	0	0	0	0	2800	1	7	8	0	0	0	0	136	52	35.5	52	36	1	1	2	11	0		0	11
0		5	288	1	38	0	0			1	10	0		0	1	0	0	0	0	4000	0				0	0	0	172	60	36.6	50		1	1	3	15	0		0	16
0	28	3	4	1	38					1	36	0		4	1	0	0	0	0	2100	0				0	0	0	158	45	36.2	47	34	1	1	1	8	0		0	11
0	19	1	4	1	38	0	0			1	6	0		6	1	0	0	0	1	1600	0				0	0	0	152	52	35.5			1	1	1	16	0		0	8
0	39	4	6	1	38	0	0		1	1	11	0		2	1	0	0	0	0	2100	0	8	9	0	0	0	0	124	48	33.9	47	34	1	1	1	3	1		0	5
0	28	2	4	1	36	0	0		6	1	5	0		0	1	0	0	0	0	2500	0	8	9	0	0	0	0	164	52	36.4	50	34	1	1	2	16	0		0	6
0	29	2	1	1	37	0	0		4						0	0	0	1	0	3500	0	7	9	0	0	0	0	132	64	35.2	51	38	3	1	2	8	0		0	2
0	28	4	1	1	39	0	0		3	1	15	0		6	0	0	0	1	0	3000	0	7	9	0	0	0	0	168	72	35.4			3	1	2	15	0		0	103
0	28	1	216	1	38	0	0								1	0	0	0	0	3000	1				0	0	0	148	38	37			1	1	2	14	0		0	9
0	28	1	29	1	41	0	0		2	1	3	0		0	1	0	0	0	0	2200	1	7	8	0	0	0	0	132	49	36.5	46	33	1	3	1	12	0		1	39
0	18	1	1	1	42	0	0			1	24	0		8	1	0	0	0	0	3000	0	4	6	1	1	1	1	130	50	35.4	50	37	1	2	1	22	1		0	127
0	18	1	23	1	39	0	0			1	28	0			0	0	0	1	0	2650	1				0	0	0	140	70	36.2	52	35	3	1	1	15	0		0	80
0	26	1	1	0	35					1					1	0	0	0	0	2400	0	8	9	0	0	0	0	130	52	34.5	48	35	1	1	2	9	0		0	48
0	19	1	1	1	38	0	0			1	12	0		0	1	0	0	0	0	3000	0	7	8	0	0	0	0	126	64	35.6	54	35	3	1	2	12	0		0	44
0	31	6	1	1	42	0	0			1	16	0		0	1	0	0	0	0	2500	0	6	7	1	1	1	0	106	90	34.3	50	34	3	1	1	0	1		0	50
0	20	1	1	1	30	0	0		8						0	0	0	1	0	1500	0	6	8	1	1	1	0	150	68	34.8	42	30	3	1	2	4	1		1	144
0	35	5	21	1	38	0	0			1	1	0		0	1	0	0	0	0	3000	0				0	0	0	124	65	35.7			2	1	2	14	0		0	9
0	30	2	1	1	40	0	0			1	12	0		2	1	0	0	0	0	3500	0	8	9	0	0	0	0	130	50	36.1	51	36	1	1	2	0	1		0	1
0	32	1	1	1	39	0	0		2						0	0	0	1	0	4300	0	7	8	0	0	0	0	124	30	36.5	51	37	1	1	3	18	1		0	2
0	20	1	7	1	38	1	0			1	9	0		0	1	0	0	0	0	2200	0	8	9	0	0	0	0	128	36	36.3	46	32	1	1	1	10	0		0	1
0	33	5	1	1	37	0	0		5	1	6	0		1	1	0	0	0	0	2400	0	4	6	1	1	1	0	132	52	34.6	48	36	1	1	1	6	1		0	1
0	34	2	96	1	38	0	0			1	34	0		0	1	0	0	0	0	3500	0				0	0	0	118	18	33.8	52	37	4	4	2	3	1		1	125
0	27	3	1	1	33	0	0			1	6	0		3	1	0	0	0	0	1500	1	8	9	0	0	0	0	150	56	34.7	42	30	1	1	1	6	1		0	158
0	20	1	1	1	42	0	0			1	26	0		12	1	0	0	0	0	2750	0	8	9	0	0	0	0	140	50	34.9	55	46	1	1	1	13	0		0	91
0	28	1	1	1	40	0	0		2	1	37	0			1	0	0	0	0	2200	0	8	9	0	0	0	0	148	86	35.5	50	32	4	1	1	8	0		1	64
0		4	1	1	41	0	0			1	10	0		8	1	0	0	0	0	3000	1	7	8	0	0	0	0	138	68	34.6	50	37	3	1	2	4	1		0	73
0	22	1	1	1	37	0	0		4	1	28	0		19	1	0	0	0	0	3000	1	7	8	1	1	0	0	146	87	34.5	50	34	3	1	2	3	1		0	4
0	25	2	264	1	38	0	0	2		1	7	0			1	0	0	0	0	3500	1			0	0	0	0	152	53	37.2	53	37	1	1	2	5	1		0	102
0		1	8	1	39	0	0			1	18	0		6	1	0	0	0	0	2750	1			0	0	0	0	130	86	36.1	49	35	3	3	2	7	1		1	138
0	26	2	4	1	38	0	0		2	1	17	1	72	89	0	0	0	1	0	2300	1	8	9	0	0	0	0	142	49	36	49	33	1	1	1	5	1		0	8
0	28	1	1	1	40	0	0		2	1	0	1	20	20	0	0	0	1	0	3700	0	8	10	0	0	0	0	136	42	35.2	53	37	1	1	2	6	1		0	102
0	18	1	2	1	38					1	12	0		1	1	0	0	0	0	2300	0	8	9	0	0	0	0	120	56	34.6			1	1	1	9	0		0	4
0	35	1	1	1	38	0	0			1	10	0		2	1	0	0	0	0	2600	0	7	8	0	0	0	0	146	48	34.5	48	38	3	1	1	1	1		0	2
0	20	1	288	1	39		0			1	9	0		8	1	0	0	0	0	1400	0			0	0	0	0	146	42	35.9	38	26	1	1	1	6	1		0	139
0	24	1	144	1	38	0	0			1	12	0		1	1	0	0	0	0	3200	1			0	0	0	0	144	56	39	50	35	1	3	2	7	1		0	139
0	30	2	168	1	44					1	7	0		2	1	0	0	0	0	3500	0			0	0	0	0	148	56	37.2	56	36	1	1	2	20	1		0	110
0	28	4	360	1	37		0			1	7	0		1	1	0	0	0	0	2900	0			0	0	0	0	126	72	32	51	35	3	2	2	14	0		1	139
0	28	4	9	0	32					1	12	0			1	0	0	0	0	1600	0			0	0	0	0	158	74	34	42	30	1	1	2	8	0		0	139
0	40	7	1	1	36		0		4		0	0		0	0	0	0	1	0	2300	0	3	4	1	1	1	0	156	68	36.8	48	32	4	3	2	15	0		1	134
0	32	2	1	1	33	0	1		4		0	1	48	48	0	0	0	1	0	1800	0	6	7	1	1	0	0	162	68	34.6	46	33	4	1	2	15	0		1	89.0003
0	25	2	5	1	40	0	0		4	1	5	1	9	14	1	0	0	0	0	3250	1	8	9	0	0	0	0	150	80	36.2	50	36	4	1	2	2	1		1	148
0	25	1	1	1	35	0	0		4	1	22	0		22	0	0	0	1	0	1800	1	8	9	0	0	0	0	150	38	33.8	47	33	2	1	1	11	0		0	137
0		1	48	1	38		0			1	30	0		1	1	0	0	0	0	2450	1			0	0	0	0	144	54	35.4	47	34	1	1	1	8	0		0	26
0	20	1	48	1	37	0	0			1	12	0		1	1	0	0	0	0	2600	1			0	0	0	0	132	44	36.6	49	32	1	1	2	6	1		0	19
0	35	3	1	1	37	0	0		4	1	3	0		1	1	0	0	0	0	1800	1	5	6	1	1	0	0	132	44	34.5	43	34	1	1	1	16	0		0	9
0	22	2	1	1	39	0	0			1	12	0		4	0	0	0	1	0	2900	0	4	7	1	1	1	0	134	66	34.6	49	36	1	3	2	10	0		0	135
0	23	1	1	1	38	0	0		4	1	2	0		1	1	0	0	0	0	2100	1	2	3	1	1	1	0	110	43	33.5	49	32	4	3	1	1	1		1	147
0	23	1	1	1	40	0	0		2	1	21	0		15	1	0	0	0	0	2700	0	4	6	1	1	1	0	146	66	34.8			2	1	1	15	0		0	12
0	20	1	168	1	34	0	0			1	6	0		6	1	0	0	0	0	1600	1			0	0	0	0	150	50	37.1	44	32	1	1	1	12	0		0	151
0	38	3	9	1	39	0	0		4	1	10	0		6	1	0	0	0	0	2700	0	8	9	0	0	0	0	128	40	35.3	49	35	1	1	1	1	1		0	5
0	23	2	480	1	38	0	0			1					1	0	0	0	0	3400	0			0	0	0	0	164	64	36.6	51	38	1	1	2	17	1		0	11
0		1	1	1	37	0	0			1	9	1	34	43	1	0	0	0	0	2500	0	6	7	1	1	1	0	130	74	34.2			2	1	2	3	1		0	6
0	20	1	1	1	40	0	0		1		0	0		0	0	0	0	1	0	2450	1	8	9	0	0	0	0	150	45	37.1	43	33	1	1	1	6	1		0	8
0	38	3	1	1	40	0	0		4	1	17	0		8	1	1	0	0	0	3600	0	7	8	1	1	0	0	146	38	36.3	52	38	1	1	2	10	0		0	5
0	30	1	1	1	35	0	0		2		0	0		0	0	0	0	1	0	1750	1	6	7	1	1	0	0	126	54	34.4	47	32	1	1	1	10	0		0	61
0	27	2	480	1	42	0	0				8	0		0	1	0	0	0	0	4000	0				0	0	0	140	21	35	47	35	4	3	2	6	1		1	149
0	22	1	1	1	37	0	1		4	1	16	0		0	0	0	0	1	0	2200	0	8	9	0	0	0	0	140	45	36.4	47	33	1	1	1	18	1		0	10
0		1	70	1	40	0	0		4	1	6	0		0	1	0	0	0	0	3000	0			0	0	0	0	164	52	36.7	49	36	1	1	2	13	0		0	10
0		1	2	1	39	0	0		8	1	20	1	30	50	1	0	0	0	0	2700	0				0	0	0	124	59	35	49	35	1	1	1	18	1		0	1
0	28	4	4	1	38					1	26	0		4	1	0	0	0	0	2500	0				0	0	0	134	48	36.8	46	35	1	1	1	8	0		0	1
0	35	7	1	1	35	0	0		8						0	0	0	1	0	2400	0	8	9	0	0	0	0	134	48	35.5	45	34	3	1	2	21	1		1	50
0	27	2	2	1	38	0	0			1	14	0		8	0	0	0	1	0	3200	1	8	9	0	0	0	0	164	64	35.3	51	35	3	1	2	4	1		0	22
0	24	1	1	1	37	0	0			1	15	0		13	1	1	0	0	0	2450	0	7	8	0	0	0	0	142	60	33.4	54	35	1	1	2	8	0		0	140
0	23	1	1	1	39	0	0			1	17	0		1	1	0	0	0	0	2200	1				0	0	0	158	78	34.3	42	33	3	1	1	19	1		1	85
0		6	48	1	39	0	0			1	16	0		10	0	0	0	1	0	4300	0	4	7	1	1	1	0	150	42	36.1		34	1	3	3	23	1		0	105
0	22	1	72	1	31	0	0			1	9	0		2	1	0	0	0	0	1550	1				0	0	0	150	60	35.3	41	29	2	1	2	7	1		1	145
0	35	4	1	1	31	0	0		3	1	12	0			0	0	0	1	0	1500	1	7	9	0	0	0	0	136	69	34.6		30	3	1	2	16	0		1	151
0	20	1	336	1	38	0	0			1	20	0		5	1	0	1	0	0	2500	1			0	0	0	0	156	50	37.3	42	37	1	1	1	7	1		0	138
0	20	1	1	1	37	1	0			1	15	1	9	24	0	0	0	1	0	3500	1	8	9	0	0	0	0	136	46	35.8	53	35	1	1	2	17	1		0	133
0	38	8	216	1	40	0	0		4	1	5	0		0	1	0	0	0	0	3500	1				0	0	0	144	50	36.7	46	34	1	1	2	8	0		0	72
0	18	1	1	1	37	0	0			0		1	528	528	1	0	0	0	0	2500	0	7	8	0	0	0	0	150	56	34	48	34	1	1	2	12	0		0	54
0	25	2	1	1	38	0	1			1	15	0		15	1	0	0	0	0	2600	0	7	8	1	1	0	0	144	72	33.3	50	37	4	1	1	17	1		1	35
0	28	1	1	1	41	0	0		5			0			0	0	0	1	0	3100	0	7	9	0	0	0	0	108	80	35.3	50	36	2	1	2	12	0		0	4
0	25	1	1	1	38	0	0			1	24	1	24	48	0	0	0	1	0	2600	1	8	9	0	0	0	0	146	42	34.8			1	1	2	13	0		0	9
0	20	1	3	1	41	0	0		1	1	7	1	5	12	1	0	0	0	0	2300	1	8	9	0	0	0	0	158	76	35.2			1	1	1	14	0		0	2
0	30	4	1	1	36	0	1		5	0	10	1	72	82	0	0	0	1	0	2200	0	5	6	1	1	1	0	148	68	33.1	48	32	1	1	2	19	1		0	3
0		3	264	1	38	0	0		4	1	9	0			1	0	0	0	0	2500	1				0	0	0	136	34	36.6	47	35	1	1	1	9	0		0	1
0	27	2	1	1	32	0	0		4	1	12	0		0	1	0	0	0	0	1250	1	8	9	0	0	0	0	135	54	33.9	38	29	3	1	1	13	0		1	149
0	30	7	24	1	40	0	0		1	1	3	0		3	1	0	0	0	0	2800	0	8	9	0	0	0	0	164	42	37	47	34	1	1	1	7	1		0	26
0	15	1	28	1	38		0			1	3	0		0	1	0	0	0	0	2300	1				0	0	0	148	52	37.9	43	32	1	1	1	16	0		0	12
0		2	1	1	40	0	0		1	1	10	0		10	0	0	0	1	0	3500	0	7	8	0	0	0	0	144	45	35.8	35	32	1	1	2	15	0		0	1
0	35	4	1	1	39	0	0		1	1	4	0		3	1	0	0	0	0	3500	1	7	8	1	1	1	0	150	62	36.5	50	37	2	1	2	14	0		0	2
0	19	1	144	1	38	0		1	4	1	6	0		2	1	0	0	0	0	2700	0			0	0	0	0	148	50	36.6	47	36	1	1	2	6	1		0	22
0	30	1	1	1	38		1			1	17	0		16	0	0	0	1	0	2300	0	4	4	1	1	1	0	136	48	32.8	44	34	4	3	1	7	1		1	154
0	25	2	1	1	37	0	0		1		0				0	0	0	1	0	3100	1	6	7	1	1	1	0	132	74	34.7	45	36	3	1	2	7	1		0	42
0	35	2	312	1	40	0	0			1	9	0		6	1	0	0	0	0	3500	0				0	0	0	150	56	36.8	51	38	1	1	2	13	0		0	56
0	25	1	1	1	37	0	0		1					0	0	0	0	1	0	2700	1	7	8	0	0	0	0	140	78	35.1	48	37	3	1	2	16	0		0	55
0	22	2	9	1	42	0	0			1	15	0		13	0	0	0	1	0	3200	0	8	9	0	0	0	0	140	40	35.3	47	36	1	1	2	1	1		0	23
0	25	2	600	1	37	0	0			1	9	0		1	1	0	0	0	0	3500	1				0	0	0	141	74	36.6	51	37	3	1	2	4	1		0	120
0		2	480	1	37	0	0		8						1	0	0	0	0	3500	1				0	0	0	152	50	36.8	55	35	1	1	2	6	1		0	48
0	30	6	1	1	32	0	0								0	0	0	1	0	2200	1	8	9		0	0	0	144	62	35.3	43	34	3	1	3	2	1		1	138
0	30	6	1	1	32	0	0								0	0	0	1	0	1900	1	8	9		0	0	0	137	62	34.7	41	32	2	1	2	2	1		0	138
0	26	1	1	1	36	0	0			1	20	1	7	27	1	0	0	0	0	2100	1	8	9		0	0	0	146	52	34.3	48	32	1	1	2	0	1		0	28
0	38	4	1	1	36	0	0		1	1	6	0			0	0	0	1	0	2100	1	8	9		0	0	0	138	42	32.6	50	31	1	1	2	1	1		0	37
0	38	4	1	1	36	0	0		1	1	6	0			0	0	0	1	0	1750	1	8	9		0	0	0	132	48	32.8	52	32	1	1	1	1	1		0	25
0	20	1	1	1	41	1	0			1	4	0		4	1	0	0	0	0	2600	1	8	9		0	0	0	120	34	33.7	47	35	1	1	1	2	1		0	49
0	20	1	1	1	40	0	0			1	18	0			1	0	1	0	0	2400	0	5	7	0	0	0	0	148	34	33.8	49	36	3	3	1	20	1		1	123
0	18	1	1	1	42		0			1	15	0		1	1	0	0	0	0	2800	0	4	5	1	1	1	0	120	78	33.5	52	36	3	3	1	14	0		1	66
0	24	1	1	1	38	0	0		1	1	5	0		5	0	0	0	1	0	2800	1	8	9	1	1	0	0	146	68	35.2	54	38	2	1	2	1	1		0	128
0	23	1	264	1	37	0	0			1	9	0			1	0	0	0	0	3250	0				0	0	0	144	48	36.9	51	36	1	1	2	6	1		0	67
0	20	1	1	1	43	0	0			1	9	0		3	1	1	0	0	0	3500	1	4	6	1	1	1	0	124	24	34.1	47	38	4	4	2	7	1		1	121
0	25	2	2	1	37	0	0			1	18	0			1	1	0	0	0	2250	0	6	7	1	0	1	0	146	50	33.4	48	35	1	1	1	22	1		0	23
0	18	1	1	1	37	0	0			1	30	0		16	1	0	0	0	0	3000	1	5	8	1	1	1	0	142	42	34.8	49	37	1	1	2	7	1		0	19
0	21	1	3	1	37	0	0		4	1		0			1	0	0	0	0	2000	1				0	0	0	144	37	33.7	44	34	1	1	1	0	1		0	4
0	30	7	2	1	35	0	0			1	6	0			0	0	0	1	0	2000	1	8	9		0	0	0	148	58	33.4	43	31	1	1	2	0	1		0	1
0	20	1	480	1	37		0			1	19	0		13	1	0	0	0	0	2600	0				0	0	0	170	60	37.9	46	36	3	1	2	14	0		0	90
0	25	1	1	1	35	0	0		4	1	22	0			0	0	0	1	0	1700	0	7	8		0	0	0	158	62	34	46	32	3	1	1	12	0		1	150
0		2	1	0	31					0	5	0		5	1	0	0	0	0	1550	0	5	7	1	1	1	0	120	23	34.3	40	31	3	1	2	3	1		1	80
0	25	1	1	1	40	0	0			1	14	0		0	1	0	0	0	0	3709	1	6	7		0	0	0	148	72	34.4	51	36	3	1	2	8	0		0	46
0	32	5	504	1	39					1	12	0		12	1	0	0	0	0	5000	0				0	0	0	170	68	37.9	54	39	1	1	3	5	1		0	94
0	25	1	1	1	35	0	0			1	22				0	0	0	1	0	1400	0	8	9	0	0	0	0	149	62	34.5	44	30	3	1	1	4	1		1	132
0		1	24	1	37		0								1	0	0	0	0	3400	0	8	9		0	0	0	150	62	36.4	52	37	1	1	2	13	0		0	109
0	30	2	11	1	37	0	0			0	20	0		3	1	0	0	0	0	2400	0	8	9	0	0	0	0	156	44	34	41	34	1	1	1	2	1		0	43
0	23	1	14	1	41	0	0		1	1	24	0			1	0	0	0	0	3200	0	8	9		0	0	0	146	56	34.5	50	38	1	1	2	4	1		0	32
0	27	1	3	1	39	0	0		4	1		0			0	0	0	1	0	1750	1	5	7	0	0	0	0	142	38	34.2	41	31	1	1	1	3	1		0	129
0		3	1	1	33	0	0					1			0	0	0	1	0	1400	0	8	9	0	0	0	0	160	57	33	41	30	3	1	1	2	1		1	126
0		1	48	1	41	0	0		4	1	8	0		0	0	0	0	1	0	3100	1	8	9		0	0	0	130	67	37.9	49	35	1	1	2	7	1		0	37
0	28	1	1	1	42	0	0			0					1	0	0	0	0	3800	0	6	8	1	1	1	0	150	65	35.7	47	36	3	1	2	7	1		0	102
0	25	1	1	1	44		0			1	27	0		12	1	1	0	0	0	2600	0	6	7	1	1	1	0	137	58	36.7	51	35	1	3	1	14	0		0	78
0		2	168	1	40	0	0		1	1					1	0	0	0	0	3700	0				0	0	0	120	52	36.3	58	37	1	1	2	11	0		0	35
0	28	1	48	1	40	0	0		2	1	48	0		8	0	0	0	1	0	3000	1	8	9		0	0	0	140	60	39.1			1	1	2	4	1		0	102
0	35	7	1	1	37	0	0			1	7	0		0	1	0	0	0	0	2600	1	6	7		0	0	0	120	66	33.9	44	35	3	1	2	13	0		0	76
0	25	1	24	1	38	0	0			1	12	0		3	1	0	0	0	0	2800	0				0	0	0	168	76	35.6	46	36	4	3	2	12	0		1	113
0	22	1	14	1	35	0	0		4	1	16	0		3	1	0	0	0	0	2500	1	9	10		0	0	0	128	34	34	47	32	1	3	2	2	1		0	129
0	26	1	1	1	36	0	0			1	24	1	7	27	1	0	0	0	0	1900	1	7	8	0	0	0	0	148	50	34.1	47	32	1	1	1	0	1		0	28
0	25	1	144	1	35	0	0			1	8	1	4	12	1	0	0	0	0	1900	0	8	9	0	0	0	0	134	38	37.1	45	33	1	1	1	1	1		0	102
0	38	6	15	1	33	0	0			1	43	1	77	120	1	0	0	0	0	1900	1				0	0	0	148	32	32.1	40	31	4	1	2	10	0		1	126
0	35	2	1	1	41	0	0			1	12	0		5	0	0	0	1	0	3300	1	7	8	0	0	0	0	140	68	34.7	53	37	1	1	2	11	0		0	2
0	35	3	1	1	40	0	0			1	8	0			1	0	0	0	0	4300	0				0	0	0	130	68	35	50	38	1	1	3	14	0		0	3
0	30	4	5	1	40	0	0					0			0	0	0	1	0	3100	1	4	5		0	0	0	142	58	32.8	53	37	1	3	2	6	1		0	110
0	19	1	1	1	33	0	0		2	1	13	0		9	1	0	0	0	0	1900	1	6	7	1	1	1	0	136	48	33.3	45	32	2	3	2	21	1		1	104
0		1	1	1	37	0	0			1	18	0		6	0	0	0	1	0	3000	0	7	8	0	0	0	0	124	35	36.6	52	34	1	1	2	4	1		0	24
0	18	1	1	1	35	0	0		6	1	11	0			1	0	0	0	0	2480	0	8	9		0	0	0	140	50	36.7	47	35	1	1	2	18	1		0	2
0	25	1	1	1	35	0	0		6	1	18	0		3	1	0	0	0	0	2100	0	8	9	0	0	0	0	117	32	34.5	47	34	1	1	2	11	0		0	1
0	28	1	600	1	39										0	0	0	1	0	3500	0				0	0	0	142	68	36.7		34	3	1	2	2	1		0	148
0	30	6	1	1	40	0	0			1	40	0		13	1	0	0	0	0	3500	0	6	8	1	1	1	0	138	60	35.4	48	36	3	1	2	3	1		0	89
0	27	2	1	1	37	0	0		5	1	3				0	0	0	1	0	3400	0	7	8	0	0	0	0	138	50	36.5	49	35	1	1	2	17	1		0	1
0	28	1	44	1	40	0	0		2	0	13	0		13	0	0	0	1	0	3600	0	8	9	0	0	0	0	157	49	37.4	48	35	1	1	2	13	0		0	17
0		4	1	1	34	0	0		2	1	1	1	1	2	1	0	0	0	0	1900	1	8	9	0	0	0	0	128	52	33.5	41	32	1	1	2	1	1		0	32
0	24	1	1	1	40	0	0			1	40	0			1	0	0	0	0	2900	0	7	8		0	0	0	144	39	33.5			2	1	1	7	1		0	2
0	23	1	8	1	38	0	0			1	11	0			1	1	0	0	0	3250	0				0	0	0	120	36	34.3	49	36	1	1	2	9	0		0	3
0	19	1	1	1	38	0	0		1	1	13	0		7	0	0	0	1	0	3200	1	7	8	0	0	0	0	128	63	35.6			1	1	2	2	1		0	10
0	23	1	1	1	42	0	0		1	1		0			0	0	0	1	0	2900	0	6	8	0	0	0	0	168	74	35.2	49	34	1	1	1	10	0		0	7
0	28	1	1	1	38	0	0		1		0	0		0	0	0	0	1	0	2800	1	6	7	1	0	1	0	40	34	34			1	1	2	9	0		0	6
0	20	1	1	1	40	0	0		2	1	8	0			0	0	0	1	0	4100	1	8	9	0	0	0	0	140	40	35.5			1	1	3	4	1		0	3
0	18	1	72	1	38	0	0	2		1	13	0		0	1	0	0	0	0	2250	1				0	0	0	142	48	36	53	34	1	1	1	9	0		0	81
0	24	2	264	1	38	0	0			1	8	0		1	1	0	0	0	0	3400	1				0	0	0	150	52	37		36	1	1	2	5	1		0	74
0	20	1	48	1	39	0	0		5	1	5	0		0	1	0	0	0	0	2500	0	9	10	0	0	0	0	120	40	36.5	48	33	1	1	1	5	1		0	43
0	19	1	1	1	35	0	0		4	1		0		0	1	0	0	0	0	1900	0	8	9	0	0	0	0	138	40	35.5	40	31	1	1	1	7	1		0	1
0		1	53	1	43	0	0			1	2	0		0	1	0	0	0	0	2750	0				0	0	0	120	68	38.4	53	35	2	1	1	10	0		0	95
0	30	2	18	1	38	0	0		6	1	4	0		0	1	0	0	0	0	2900	0	9	10	0	0	0	0	126	36	36			1	1	2	1	1		0	152
0	25	5	1	1	39	0	0			1	17	0		8	0	0	0	1	0	4300	0			1	1	1	0	148	58	36.1	48	38	2	1	3	21	1		0	1
0	22	2	1	1	33	0	0			1	2	0		0	1	0	0	0	0	2300	0	8	9	0	0	0	0	112	54	33.6	41	32	1	1	2	5	1		0	61
0		1	144	1	38					1	4	0		0	1	0	0	0	0	2500	0				0	0	0	116	46	37.1	46	35	3	3	1	12	0		1	137
0	21	1	120	1	38	0	0		4	1	12	0		3	1	1	0	0	0	2900	0	3	4	1	0	1	0	172	56	40.1	46	34	2	3	2	8	0		1	140
0	39	10	1	0	37				4	1	24	0		0	1	0	0	0	0	1900	0	7	8	0	0	0	0	148	60	33.3	44	34	3	1	1	12	0		1	68
0	28	2	384	1	38	0	0		1		0	0		0	0	0	0	1	0	3500	0				0	0	0	156	27	36	50	37	3	1	2	13	0		0	65
0	20	1	168	1	34	0	0			1	12	0		0	1	0	0	0	0	1800	1				0	0	0	120	48	33	48	29	1	1	2	4	1		0	148
0	19	1	28	1	31		0			1	4	0		4	1	0	0	0	0	1500	1			0	0	0	0	140	42	34.9	45	31	1	1	2	1	1		1	143
0	24	1	1	1	38	0	0		4	1	8	0		1	1	0	0	0	0	2800	1	8	9	0	0	0	0	164	69	35.1	46	36	3	1	2	1	1		0	56
0	23	1	6	1	39	0	0		4	1	17	0		1	1	0	0	0	0	3400	0	8	9	0	0	0	0	149	65	35.3			1	1	2	10	0		0	1
0	25	1	1	1	38	0	0			1	7	0		6	1	0	0	0	0	2500	0	8	9	0	0	0	0	130	70	35.1	46	37	2	1	1	11	0		0	84
0	23	1	1	1	38	0	0			1	22	0		0	1	0	0	0	0	2400	0	6	7	0	0	0	0	126	58	35.2	45	36	2	1	1	9	0		0	19
0	22	1	480	1	40	0	0								1	0	0	0	0	3500	1				0	0	0	130	55	37			1	1	2	5	1		0	3
0	20	1	1	1	33	0	0		3		0	0		0	0	0	0	1	0	2200	1	6	7	1	1	1	0	140	80	33.6	47	32	3	1	2	8	0		1	67
0	30	3	192	1	38	0	0		1	1	12	0		0	1	0	0	0	0	3100	1				0	0	0	140	32	36.5	51	36	1	1	2	14	0		0	90
0	25	2	216	1	42	0	0			1	6	0		6	1	0	0	0	0	3200	0				0	0	0	140	42	36.9	50	37	1	1	2	4	1		0	73
0	35	6	1	1	38	1	1			1	12	0		0	1	0	0	0	0	3000	1	8	9	0	0	0	0	148	50	36.6	49	35	1	1	2	19	1		0	80
0	26	2	1	1	37	0	0		3	1	24	0		22	1	0	0	0	0	2200	1	7	9	0	0	0	0	126	54	32.5	43	31	3	1	1	4	1		1	71
0	26	2	24	1	40	0	0		6	1	9	0		0	1	0	0	0	0	2200	0	7	9	0	0	0	0	128	48	35.2	50	32	1	1	1	4	1		0	68
0	27	2	1	1	33	0	0		2	1		0			0	0	0	1	0	1800	0	7	9	0	0	0	0	132	48	34.8	46	32	1	1	2	15	0		0	37
0	27	3	7	1	39		0			1	7	0		0	0	0	0	1	0	3000	0	4	6	1	1	1	0	128	78	35.8	50	34	3	1	2	4	1		0	47
0	28	4	1	1	38	0	0			1	23	0		21	0	0	0	1	0	4000	0	6	7	1	1	1	0	152	64	34.6			1	1	3	4	1		0	1
0		1	192	1	39	0	0			1	24	0		10	1	0	0	0	0	3200	0			0	0	0	0	168	50	36.8	50	36	1	1	2	12	0		0	48
0	20	1	384	1	38	0	0			1	4	1	3	7	0	0	0	1	0	4300	0				0	0	0	148	68	36.6	49	36	2	1	3	6	1		0	11
0	18	1	1	1	34	0	0		4		0	0		0	0	0	0	1	0	2750	0	4	5	1	1	1	0	142	40	33.9	50	34	3	1	2	17	1		0	35
0	36	4	7	1	39	0	0			1	6	0		0	1	0	0	0	0	2700	1				0	0	0	158	66	36.3	50	35	3	1	1	13	0		0	154
0	32	4	60	1	38	0	0			1	18	0		6	1	1	0	0	0	4700	0	7	8	0	0	0	0	170	80	38.1	54	37	2	1	3	7	1		0	160
0	26	1	1	1	38	0	0		1	1	3	0		1	1	0	0	0	0	2250	0	8	9	0	0	0	0	156	54	35.3		35	1	1	1	15	0		0	137
0	38	6	1	1	35	0	0		3	1	7	0		1	1	0	0	0	0	2000	0	8	9	0	0	0	0	160	66	35.9	42	32	2	1	2	8	0		0	144
0	20	1	4	1	32					1	12	0		3	1	0	0	0	0	1500	0	9	10	0	0	0	0	162	70	35.4	40	30	3	3	2	14	0		1	135
0	27	3	1	1	38	0	0	1		1	3	1	6	9	1	0	0	0	0	2600	0	4	8	1	1	1	0	146	52	33.8	49	38	1	1	1	5	1		0	1
0	28	1	4	1	40	0	0		1	1	7	1	23	30	1	0	0	0	0	2300	0	8	9	0	0	0	0	146	48	35.7	50	35	1	1	1	15	0		0	4
0	31	1	1	1	40	0	0		2	1		0			0	0	0	1	0	4500	0	8	9	0	0	0	0	144	28	36.4	52	37	1	1	3	15	0		0	1
0	30	2	37	1	38	0	0			1	8	0		0	0	0	0	1	0	3500	0	8	9	0	0	0	0	156	62	37.7			1	1	2	12	0		0	3
0	28	3	1	1	36	0	0		4			0			0	0	0	1	0	2600	0	7	8	1	1	1	0	120	62	34.3	44	33	3	1	2	19	1		0	4
0	28	2	48	1	40	0	1		1					1	0	0	0	1	0	3100	0	8	9	0	0	0	0	158	72	37.4	48	36	2	1	2	12	0		0	3
0	28	1	72	1	37	0	0		2						0	0	0	1	0	2700	0	8	10	0	0	0	0	164	62	38.2	49	36	1	1	2	7	1		0	2
0	29	1	1	1	39	0	0		4			0			0	0	0	1	0	3000	1	8	9	0	0	0	0	148	48	33.9	49	35	1	1	2	13	0		0	9
0	32	6	1	1	40	0	0			1	2	0		0	1	0	0	0	0	4400	1	6	9	1	1	1	0	140	69	36.5	56	39	2	1	3	10	0		0	9
0		1	8	1	37	0	0		5	1	16	0		4	1	0	0	0	0	3400	0				0	0	0	142	58	36.4	53	37	1	3	2	11	0		0	156
0	20	1	408	1	37	0	0			1	16	0			1	0	0	0	0	2500	1	7	8	0	0	0	0	138	40	36.8		33	1	1	2	6	1		0	60
0	23	2	456	1	38	0	0	1		1	4	0		0	1	0	0	0	0	3200	1				0	0	0	162	52	38.3		36	1	1	2	15	0		0	149
0	29	1	1	1	30	0	0		6	1	6	0		6	1	0	0	0	0	1400	0	7	7	1	1	0	0	162	89	35.6	36	26	3	1	2	18	1		1	129
0		4	288	1	39		0			1	7	0		7	1	0	0	0	0	3400	0				0	0	0	164	66	37.2	54	37	1	1	2	13	0		0	37
0	38	8	1	1	35					1	6	0		0	1	0	0	0	0	1700	0	8	9	0	0	0	0	130	43	35	46	31	1	1	1	7	1		0	2
0	23	1	34	1	40	0	0		4	1		0		8	0	0	0	1	0	3000	0	6	7	0	0	0	0	136	44	37.3			1	1	2	11	0		0	4
0		2	1	1	45	0	0			1	20	0		10	0	0	0	1	0	3400	0	5	6	1	1	1	0	128	76	36.5	52	40	1	1	2	7	1		0	7
0	22	2	1	1	36	0	0			1	14	0		6	1	0	0	0	0	3200	1	8	9	0	0	0	0	142	48	35.1	49	36	1	1	2	4	1		0	1
0	22	2	1	1	33	0	0					1	17	17	0	0	0	1	0	2800	0	7	8	0	0	0	0	140	40	37.7			1	1	3	5	1		0	1
0	30	6	1	0	33						0			0	0	0	0	1	0	2400	1	7	8	0	0	0	0	152	58	36	48	33	4	1	3	3	1		1	146
0	39	10	1	0	37				4	1	17	0		1	1	0	0	0	0	2000	0	6	8	0	0	0	0	174	62	34.8	44	33	3	1	1	11	0		1	69
0	24	2	13	1	38	0	0		4	1	8	0		2	1	0	0	0	0	3500	0	7	8	1	1	0	0	146	50	36.1			1	1	2	7	1		0	1
0	20	1	1	1	39	0	0			1	9	0		1	1	0	0	0	0	3000	0	7	8	1	1	0	0	150	68	34.8	50	34	3	1	2	10	0		0	128
0	33	5	68	1	37	0	0		4	1	10	0			0	0	0	1	0	2700	1	8	9	0	0	0	0	148	50	37.7	50	33	1	1	2	8	0		0	34
0	25	1	1	1	36	0	0		2	1	21	0		4	1	0	0	0	0	2700	0	4	6	1	0	1	0	132	62	34.3	48	34	2	3	2	6	1		1	89
0	22	1	1	1	38	0	0			1		0			0	0	0	1	0	2700	1	7	8	0	0	0	0	128	60	34.5	47	36	3	1	2	2	1		0	31
0	33	6	1	1	38	0	0			1	6	0		5	1	0	0	0	0	2500	0	8	9	1	1	0	0	150	68	34.1	54	34	3	1	1	0	1		0	51
0	20	1	1	1	38	0	0		2	0	1	1	11	12	1	1	0	0	0	2700	1	6	7	1	1	0	0	130	44	35.4	51	36	1	1	2	3	1		0	96
0	23	1	1	1	39	0	0		8		0	0		0	0	0	0	1	0	2100	1	7	8	1	1	0	0	140	72	33.8	49	33	3	1	1	14	0		1	134
0	20	2	168	1	44	0	0			0		0			0	0	0	1	0	4100	0			0	0	0	0	116	58	36.7	55	38	1	1	2	12	0		0	140
0	26	1	1	1	29	0	1		3	1	8	1	1	9	0	0	0	1	0	1100	1	5	7	1	1	0	0	178	72	32.4	31	27	4	3	2	16	0		1	129
0	35	4	1	1	37	0	0			1	6	0		1	1	0	0	0	0	3400	0	3	4	1	1	1	0	152	80	35.3	47	30	3	3	2	7	1		1	72
0	38	5	1	1	33	0	0		4		0	0		0	0	0	0	1	0	1200	0	8	9	0	0	0	0	100	34	32.2	39	29	2	1	1	1	1		1	146
0	25	1	1	1	32					1	26	0		23	1	0	0	0	0	1750	0	8	9	0	0	0	0	160	57	35	43	30	1	1	2	17	1		0	131
0	20	1	3	1	32		0			1	4	0		2	1	0	0	0	0	1500	0			0	0	0	0	170	74	36.7	44	30	3	1	2	11	0		1	98
0		4	336	1	38	0	0								1	0	0	0	0	2600	1			0	0	0	0	170	68	36.1	52	35	4	1	2	10	0		1	117
0	23	1	1	1	34	0	0			1		0			0	0	0	1	0	1750	1	6	7	1	1	1	0	128	68	33.5	38	28	4	1	2	5	1		1	147
0	25	1	288	1	38	0	0		8	1	6	0		1	1	0	0	0	0	2500	1			0	0	0	0	124	43	36.7	43	34	1	1	1	2	1		0	95
0	27	1	5	1	38	0	0		8	1	6	0		5	1	1	0	0	0	3100	1	8	9	0	0	0	0	146	40	36.5	48	35	1	1	2	12	0		0	115
0	20	1	336	0	39					1	12	0		12	1	0	0	0	0	2750	1			0	0	0	0	148	68	36.7	51	35	3	1	2	8	0		0	120
0	26	1	480	1	38	1	1			1	6	0		6	1	0	0	0	0	2700	0	8	9	0	0	0	0	144	78	37.4	53	38	3	1	2	4	1		0	148
0	28	1	7	1	38	0	0		1	1	16	0		8	1	0	0	0	0	3000	0	4	6	1	1	0	0	130	60	34.9			1	1	2	11	0		0	1
0	36	5	72	1	38	0	0		3		0	0		0	0	0	0	1	0	3200	1	8	9	0	0	0	0	152	44	37.6	51	34	1	1	2	1	1		0	7
0	25	5	1	1	40	0	0			1	22	0			1	0	0	0	0	2400	1	7	8	1	1	1	1	148	52	35.6	45	32	1	1	1	4	1		0	12
0	38	5	1	0	35	0	0		3	1	7	0			1	0	0	0	0	2000	1	8	9	0	0	0	0	148	62	35		31	3	1	2	8	0		1	139
0	30	5	1	1	38	0	0				0	0		0	0	0	0	1	0	2200	1	8	9	0	0	0	0	160	62	34.6	44	33	3	1	1	13	0		1	39
0	22	1	168	1	36		0			1	4	1	1	5	1	0	0	0	0	2300	1			0	0	0	0	140	74	36.5			2	1	2	3	1		0	10
0	27	2	1	1	42	0	0		2	1	2	0		2	0	0	0	1	0	2900	1	5	8	1	1	1	0	130	64	35.3		33	3	1	1	16	0		0	62
0	25	2	1	1	34	0	0			1	4	0		4	1	0	0	0	0	2300	0	7	8	0	0	0	0	138	60	34.2	46	32	3	1	2	12	0		1	114
0	25	2	12	1	34	0	0			1	4	0		4	1	0	0	0	0	1700	0			0	0	0	0	144	56	37.4	43	32	3	1	1	12	0		1	137
0	35	1	1	1	37	0	0		1	1	12	0		10	0	0	0	1	0	3500	1	4	6	1	1	1	0	164	64	34.2	48	34	3	1	2	7	1		0	147
0	20	1	4	1	32	0	0			1	10	0		1	1	0	0	0	0	1600	0			0	0	0	0	144	70	34	39	27	4	1	2	3	1		1	148
0		2	600	1	38					1	18	0		1	1	0	0	0	0	3200	1			0	0	0	0	112	56	38.6			1	1	2	22	1		0	53
0		3	6	1	40					1	4	0			1	0	0	0	0	3000	0			0	0	0	0	162	78	35.8			3	1	2	2	1		0	74
0		5	432	1	38	0	0			1	10	0		1	1	0	0	0	0	3750	1			0	0	0	0	156	73	37.3	50	36	3	1	2	7	1		0	114
0	27	1	3	1	41	0	0			1	28	0		18	1	1	0	0	0	3300	0	6	7	1	0	0	1	135	80	35.1	47	35	1	1	2	4	1		0	43
0	30	3	1	0	38	0	0			1	5	0		2	1	0	0	0	0	2900	0	8	9	0	0	0	0	152	48	36			1	1	2	0	1		0	19
0	30	1	24	1	39	0	0		4	1	14	0		1	1	0	0	0	0	3000	0			1	1	1	0	156	64	36.9	48	36	1	1	2	9	0		0	116
0		1	1	1	35	0	0			0	8	1	144	152	0	0	0	1	0	2500	0	7	8	0	0	0	0	162	44	37.6	50	35	2	1	2	6	1		0	45
0	30	6	8	1	38	0	0			1	6	0		2	1	0	0	0	0	2750	0	8	9	0	0	0	0	116	52	35.7		33	1	1	2	5	1		0	53
1	20	1	1	1	28	0	0			1	4	0		0	1	0	0	0	0	1100	0	4	6	1	1	1	0	110	28	32	42	30	4	1	2	3	1		1	3
1	27	1	1	1	38	0	0		4	1	12	0		2	1	0	0	0	0	3300	1	6	7	1	1	1	0	140	69	35.2	52	37	3	1	2	4	1		0	124
0	28	1	1	1	42	0	0		1	1	12	0		0	0	0	0	1	0	3800	0	8	10	0	0	0	0	163	110	37.7	48	36	3	1	2	3	1		0	77
0	28	1	1	1	36	0	0			1	4				0	0	0	1	0	1800	1	4	5	0	0	0	0	167	66	34.1		26	2	1	1	0	1		0	32
0	28	1	1	1	41	0	0		5	0	5	1	15	21	1	0	0	0	0	2800	0	8	9	0	0	0	0	116	56	34.9	47	35	1	1	1	3	1		0	24
0	25	1	96	1	38	0	0		5	1	22	0		3	1	0	0	0	0	3500	1				0	0	0	124	42	36.3	46	38	1	1	2	0	1		0	27
0	24	2	1	1	41					1	24	0		0	1	0	0	0	0	1950	0	8	9	0	0	0	0	138	40	34.4		36	1	1	1	13	0		0	12
0	24	1	1	1	40	0	1		8	1	6	0		1	1	0	0	0	0	2600	1	6	7	1	1	0	0	136	48	36.1		31	1	1	1	12	0		0	1
0	22	1	14	1	38	0	0			1	12	0		0	1	0	0	0	0	3000	1				0	0	0	145	40	36.1	51	35	1	1	2	9	0		0	9
0	30	2	96	1	37	0	0				0	0		0	0	0	0	1	0	3500	0	8	9	0	0	0	0	148	54	36.7	52	34	1	1	2	6	1		0	6
0		1	312	1	36										0	0	0	1	0	2500	1				0	0	0	164	52	36.1	46	34	1	1	2	8	0		0	49
0	23	2	10	1	41	0	0		3	1	1	0		0	1	0	0	0	0	2500	0				0	0	0	144	52	35.9	47	34	1	1	1	2	1		0	16
0	22	2	10	1	39	0	0	1	1	1	12	0		0	1	0	0	0	0	3250	1	8	9	0	0	0	0	147	47	36	50	36	1	1	2	7	1		0	1
0	29	2	1	1	39	0	0		4		0	0		0	0	0	0	1	0	2800	1	7	8		0	0	0	142	46	34.8	48	35	1	1	2	7	1		0	9
0	35	6	1	1	41	0	0				0	0		0	0	0	0	1	0	2800	0	8	9	0	0	0	0	150	68	34.4		32	2	1	1	11	0		0	1
0		5	24	0	38							0			1	0	0	0	0	3200	0				0	0	0	148	42	36.8	49	38	1	1	2	9	0		0	3
0	25	2	1	1	38	0	0		2	1	9	0		0	1	1	0	0	0	3200	1	7	9	0	0	0	0	124	56	35.3			1	1	2	1	1		0	7
0		2	1	0	38					1	18	0		0	1	0	0	0	0	3200	0			0	0	0	0	146	53	33.2	51	35	1	1	2	2	1		0	7
0	25	2	360	1	39	0	0		4						1	0	0	0	0	5000	0			0	0	0	0	148	20	36.5	52	37	1	1	3	2	1		0	1
0		3	1	1	43	0	0			1	6	0		1	0	0	0	1	0	2900	1	6	7	1	0	1	1	150	88	34.7	50	35	3	1	1	3	1		0	12
0	28	1	1	1	43	0	0		4						1	0	0	0	0	3000	1	8	9	0	0	0	0	142	44	34.8	45	33	1	1	2	10	0		0	18
0	28	1	1	1	36	0	0			1	4				0	0	0	1	0	2200	0	6	7	0	0	0	0	142	40	33.7		26	2	1	2	0	1		0	24
0	20	1	8	1	38	0	0			1	8	0		0	1	0	0	0	0	2600	0				0	0	0	132	30	35.3	48	36	1	1	1	7	1		0	3
0	26	2	192	1	35	0	0		2	1	18	0		0	1	0	0	0	0	2500	0				0	0	0	140	38	36.4	50	31	1	1	2	9	0		0	16
0	23	1	5	1	38	0	0	1		1	12	0		0	1	0	0	0	0	3200	1	8	9	0	0	0	0	140	38	35.4	51	37	1	1	2	8	0		0	10
0	28	2	480	1	38		0			1	2	0		0	1	0	0	0	0	3700	1				0	0	0	158	32	36.9	52	37	1	1	2	8	0		0	5
0	35	7	14	0	36					1	1	0		0	1	0	0	0	0	3100	0			0	0	0	0	138	42	36.3			2	1	2	0	1		0	3
0	20	1	1	1	40	0	0			1	20	0		20	0	0	0	1	0	2800	0	7	8	1	1	0	0	154	64	34.5	48	36	2	1	1	1	1		0	1
0	22	1	1	1	43	0	0		4	0	10	0		7	0	0	0	1	0	3500	0	7	9		0	0	0	144	51	35.4	51	36	1	1	2	20	1		0	1
0	22	1	1	1	37	0	0			1	18	0		14	1	0	0	0	0	3900	0	5	8		0	0	0	148	76	35.5	51	35	3	1	3	10	0		0	3
0	25	1	1	1	37	0	0		4	1	21	0		5	1	0	0	0	0	2700	1	6	7	0	0	0	0	148	68	35.4	52	34	3	1	2	12	0		0	46
0	28	1	1	1	42	0	0		1	1	19	0		0	1	1	0	0	0	3500	1	6	8		0	0	0	170	68	35.4	52	37	2	1	2	8	0		0	44
0	28	1	1	1	39	0	0			1	12	0		1	1	0	0	0	0	2900	1	6	7		0	0	0	147	63	35.2	49	35	3	2	2	22	1		1	9
0	27	7	1	1	43	0	0			1	28	0		7	1	0	0	0	0	3200	1	7	9		0	0	0	142	65	35.9	48	37	3	2	2	10	0		1	11
0	24	1	1	1	39	0	0		2	1	26	1	72	98	0	0	0	1	0	3200	1	8	9		0	0	0	158	64	36.3	52	37	2	1	2	7	1		0	75
0	33	1	17	0	43					1					1	0	0	0	0	2400	1	8	9		0	0	0	132	40	34.8	48	34	1	1	1	5	1		0	2
0	22	2	1	1	34	0	0			1	5	0			1	0	0	0	0	2250	0	5	7	1	1	1	0	150	72	34.3	43	31	3	1	2	8	0		1	120
0	26	1	1	1	38	0	0		1	1	14	0			1	0	0	0	0	2500	1	6	7	0	0	0	0	150	56	34.4	47	33	1	1	1	2	1		0	4
0	26	1	1	1	38	0	0		1	1	16	0			1	0	0	0	0	2000	1	6	7	0	0	0	0	154	46	34	44	32	1	1	1	2	1		0	4
0	35	3	12	1	42	0	0		4	0	5	0		1	0	0	0	1	0	3700	0	7	9	0	0	0	0	142	50	36.7	53	41	1	1	2	5	1		0	11
0	24	1	16	1	41	0	0		3			0			0	0	0	1	0	3000	0	8	9	0	0	0	0	152	62	36.1	55	35	3	1	1	5	1		0	4
0	25	2	1	1	33	0	0		4	1	10	0		10	1	0	0	0	0	2100	0	7	8	0	0	0	0	148	47	34.4	40	30	1	1	2	10	0		0	1
0	32	2	1	1	37	0	0		4	1	2	1	4	6	1	0	0	0	0	2250	0	8	9		0	0	0	144	66	34.8	45	31	3	1	1	4	1		1	135
0	30	1	1	1	39	0	0		1	1	4	0			0	0	0	1	0	3600	0	7	8	0	0	0	0	148	62	34.2	48	34	2	1	2	1	1		0	37
0	20	1	92	1	37	0	0			1	5	1	10	15	1	0	0	0	0	2500	0				0	0	0	140	48	38.4		33	1	1	2	12	0		0	3
0	37	6	6	1	37	0	0			1	3				1	1	0	0	0	2500	1				0	0	0	140	44	34		32	1	1	2	10	0		0	4
0	43	5	1	1	38	0	0			1	29	0		10	0	0	0	1	0	3200	0	2	4	1	1	1	1	144	68	34.2	49	37	3	1	2	13	0		0	7
0		2	1	1	38	0	0		4	1	10	0			0	0	0	1	0	3000	0	8	9		0	0	0	144	48	36.2	47	32	1	1	2	8	0		0	2
0	27	1	1	1	39	0	0		2	1	11	0		11	1	0	0	0	0	3250	0	8	9	0	0	0	0	152	72	35.4	52	36	3	1	2	5	1		0	39
0	35	1	1	1	36	0	0		4	1		1	2		0	0	0	1	0	2600	0	7	8		0	0	0	126	64	34.3			3	1	2	23	1		0	7
0	23	2	96	1	37	0	0			1	14	0		4	1	0	0	0	0	3500	1				0	0	0	158	64	38.1	50	36	1	1	2	7	1		0	53
0	26	1	1	1	37	0	0		4	1	25	0		1	0	0	0	1	0	2500	1	6	7	1	1	1	0	148	68	34.4		35	1	1	2	2	1		0	10
0	20	1	120	1	37	0	0				17	0			1	0	0	0	0	2000	1				0	0	0	156	48	38.9	45	32	1	1	1	8	0		0	2
0		1	1	1	34	0	0		4	0		0			0	0	0	1	0	1800	1	8	9	0	0	0	0	136	70	34.4	43	32	1	1	2	14	0		0	14
0	30	4	6	1	37	0	0			1	5	0		0	1	0	0	0	0	2750	1				0	0	0	130	46	32.2	50	33	1	1	2	8	0		0	60
0	27	1	1	1	41	0	0			1	9	0		9	1	0	0	0	0	2900	1	5	8	0	1	1	1	140	68	34.1	47	34	2	1	1	16	0		0	29
0	25	5	7	1	37	0	0			1	1	0		0	1	0	0	0	0	2700	0				0	0	0	144	49	35.5	46	33	1	1	2	2	1		0	8
0		1	72	1	37	0	0			1	4	0		2	1	0	0	0	0	3000	0				0	0	0	132	60	36.6	49	33	1	1	2	12	0		0	21
0	20	2	1	1	37	0	0								0	0	0	1	0	3000	0	7	8		0	0	0	142	68	35.2	49	37	3	1	2	9	0		0	1
0	35	5	1	1	37	0	0			1	18	0		18	1	0	0	0	0	2600	1	7	8	1	1	1	0	140	78	34.3	50	37	3	1	2	10	0		0	49
0		3	432	1	38	0	0			1		0		0	1	0	0	0	0	4750	0				0	0	0	156	72	37.6	52	38	1	1	3	4	1		0	43
0	26	3	1	1	38	0	0			1	12	0		4	1	0	0	0	0	2500	0	4	6	1	1	1	1	154	70	34	49	39	4	1	1	12	0		1	68
0	35	7	1	1	37	0	0			1	16	0		10	0	0	0	1	0	2700	1	7	9	0	0	0	0	140	62	34.6	51	34	1	1	2	11	0		0	2
0		6	15	1	36	0	0			1	15	0			1	0	0	0	0	1800	0				0	0	0	148	56	35.5	45	28	1	1	1	10	0		0	26
0	28	2	1	1	40	0	0		2	1	4	0		1	1	0	0	0	0	4100	0	8	9	0	0	0	0	140	44	36.6	51	36	1	1	2	4	1		0	2
0	26	1	27	1	41	0	0		4	1	21	0		21	0	0	0	1	0	3700	0	8	9		0	0	0	142	48	36.7	50	36	1	1	2	4	1		0	3
0	19	1	4	1	36	0	0		1	1	5	0		1	1	0	0	0	0	2100	1	8	9	0	0	0	0	142	38	35.7	45	34	1	1	2	7	1		0	1
0	25	1	1	1	37	0	0			1	13	0		8	1	0	0	0	0	3000	0	2	4	1	1	1	0	148	74	35.1	48	34	3	1	2	14	0		0	14
0	26	1	1	1	40	0	0				0	0		0	0	0	0	1	0	2700	0	7	8	0	0	0	0	142	48	36.8	47	33	1	1	1	3	1		0	33
0	20	1	1	1	36	0	0			1	22	0		1	1	0	0	0	0	2100	1	6	7	0	0	0	0	160	68	34.3	48	31	3	1	2	5	1		1	94
0		1	8	1	38					1	18	0		1	1	0	0	0	0	3600	1	8	9	0	0	0	0	142	46	36.9	52	34	1	1	2	12	0		0	6
0	39	3	1	1	31	0	0				0	1	96	96	0	0	0	1	0	1800	0	7	8	0	0	0	0	140	68	35.6	43	31	3	1	2	11	0		1	84
0	18	1	4	1	35	0	0		2	1	28	0			1	0	0	0	0	2000	0			0	0	0	0	146	65	34.5	49	30	3	1	2	7	1		1	158
0	18	1	5	1	36	0	0			1	6	0		1	1	0	0	0	0	2700	0			0	0	0	0	136	50	35.9	48	34	1	1	2	2	1		0	7
0	23	1	72	1	38		0		6	1		0			0	0	0	1	0	3300	1	8	9	0	0	0	0	120	50	37.6			1	1	2	9	0		0	95
0	26	3	1	1	42	0	0			1	16	0			1	0	0	0	0	2600	1	6	7	1	1	1	1	124	64	35	46	34	3	1	1	3	1		0	70
0		1	65	1	38	0	0			1	9	0		2	1	0	0	0	0	3000	0			0	0	0	0	176	56	36.2	48	40	1	1	2	3	1		0	141
0	20	1	1	1	34	0	0			1	1	0		1	1	0	0	0	0	1500	1			0	0	0	0	162	54	33.7	42	30	1	1	1	8	0		0	41
0	28	2	1	1	34	0	0			1	15	0		1	1	0	0	0	0	2200	0	8	9	0	0	0	0	126	60	35.4	47	31	1	1	2	2	1		0	141
0	30	3	288	1	35	0	0		1	1		0		1	1	0	0	0	0	3900	1	8	9	0	0	0	0	158	50	37.1			1	1	3	3	1		0	5
0	35	5	672	1	38		0			1	6				1	0	0	0	0	5000	0			0	0	0	0	158	66	36.9	50	38	3	1	3	1	1		0	44
0		4	1	1	36	0	0		4	1	10	0		1	1	0	0	0	0	1700	1	7	8	0	0	0	0	156	56	36.6	40	32	1	1	1	2	1		0	142
0	25	3	4	0	32					1	1	0		1	1	0	0	0	0	1800	0			0	0	0	0	86	42	32.5	38	31	1	1	2	15	0		0	131
0		1	216	1	38	0	0			1	12	0		1	1	0	0	0	0	2800	0			0	0	0	0	136	44	36.3			1	1	2	4	1		0	4
0	20	2	1	1	40	0	0			1	18	0			1	0	0	0	0	4200	0	6	8	1	1	1	0	136	68	34.6	52	39	4	1	2	23	1		1	81
1		2	3	1	42	0	0			1	11	0			1	0	0	0	0	3500	0			0	0	0	0	140	70	39.8	50	38	4	4	2	4	1	1	1	28
0	26	3	648	1	38	0	0		8	1		0			1	0	0	0	0	3400	0			0	0	0	0	160	48	36.7	45	35	2	1	2	7	1		0	69
0	25	2	1	1	39	0	0		4	0		0			0	0	0	1	0	3400	0	7	8	0	0	0	0	152	64	36.2	48	37	2	1	2	1	1		0	1
0	28	6	1	0	38						0	0		0	0	0	0	1	0	2900	0	5	6	1	1	1	1	154	100	35.7	48	34	4	3	2	9	0		1	42
0		1	528	1	38	0	0			1	6	1	1	7	1	0	0	0	0	3100	1			0	0	0	0	148	57	36.6			1	1	2	1	1		0	3
0	33	1	24	1	39		0		4	1	9	0		1	1	0	0	0	0	3900	0			0	0	0	0	188	74	39.4	53	36	3	3	2	5	1		1	75
0	28	1	1	1	40	0	0			1	18	0		18	0	0	0	1	0	2600	0			1	1	0	0	160	100	35.3	48	37	3	1	1	12	0		0	70
0	23	2	1	1	41	0	0			1	30	0		3	1	0	0	0	0	3500	1	7	8	0	0	0	0	130	52	34.6	48	36	3	1	2	13	0		0	13
0	20	1	648	1	36		0			1	5	0		5	1	0	0	0	0	3250	1			0	0	0	0	156	66	36.8	46	37	1	1	2	7	1		0	49
0	25	1	96	1	40	0	0		4	1	14	0		8	0	0	0	1	0	3200	1			0	0	0	0	130	38	36.4			1	1	2	9	0		0	9
0		1	1	0	38	0	0			1		0			1	0	0	0	0	2800	0			0	0	0	0	144	38	37.6			1	1	2	13	0		0	5
0	26	1	1	1	42	0	0			1	36	0		4	1	0	0	0	0	3200	1	8	9	0	0	0	0	152	64	36	48	36	2	1	2	11	0		0	41
0	23	1	240	1	38	0	0			1	3	0		1	1	0	0	0	0	2750	1			0	0	0	0	140	50	37			1	1	2	15	0		0	4
0	25	1	1	1	42	0	0		8	1	10				0	0	0	1	0	2700	0	8	9	0	0	0	0	160	60	34.5	51	37	1	1	1	6	1		0	1
0	28	2	3	1	32					1	4	0		4	1	0	0	0	0	1010	0			0	0	0	0	134	60	35.1	38	26	4	3	1	3	1		1	78
0	22	1	14	1	38	0	0		4	1	18			0	1	0	0	0	0	2500	1	7	8	0	0	0	0	140	44	36.2			1	1	1	5	1		0	62
0	23	1	1	1	40	0	0		4	1	12	0		4	0	0	0	1	0	3400	0			1	1	1	0	136	71	34.8	49	37	3	1	2	5	1		0	4
0		1	1	1	38	0	0			1	14	0		2	1	0	0	0	0	2500	0	2	4	1	1	1	1	136	76	34.8	50	36	3	2	1	2	1		1	10
0	25	1	6	1	35	0	0		1	1	10	0		8	0	0	0	1	0	2000	1	7	8	0	0	0	0	142	54	36.7			1	1	2	14	0		0	64
0		1	6	1	40	0	0			1	36	0		0	1	0	0	0	0	2100	0	6	7	1	1	1	0	120	37	37	47	38	1	1	1	7	1		0	37
0	28	5	168	1	40	0	0			1		0			1	0	0	0	0	2200	1				0	0	0	158	62	40.5	48	35	1	1	1	0	1		0	8
0	27	3	1	1	38	0	0			1					0	0	0	1	0	4200	0	8	9	0	0	0	0	132	48	36.3			1	1	3	1	1		0	55
0	28	5	168	1	40	0	0			1		0			1	0	0	0	0	1900	0				0	0	0	159	62	38.9	47	34	1	1	1	6	1		0	54
0	25	1	1	1	35	0	0			1	5	0		4	0	0	0	1	0	2500	1	8	9	1	1	0	0	142	44	35.3	47	34	1	1	2	4	1		0	45
0	28	4	1	1	39					1	12	1	5	17	0	0	0	1	0	3300	0	7	8	0	0	0	0	160	52	35.7	54	38	1	1	2	11	0		0	99
0		1	264	1	39	0	0			1	23	0		0	1	0	0	0	0	2000	0				0	0	0	124	28	38.3	47	33	1	1	1	10	0		0	87
0	25	1	24	1	35	0	0		1	1	10	0		8	1	0	0	0	0	2100	0	7	8	0	0	0	0	140	54	36.6	48	35	1	1	2	0	1		0	49
0	21	1	1	1	40	0	0			1	18	0		6	0	0	0	1	0	2700	0	7	8		0	0	0	162	78	36.1	48	35	3	1	1	8	0		0	105
0		4	1	1	34	0	0		2	1		0			1	0	0	0	0	2200	0	7	8	0	0	0	0	140	82	33.8	49	33	3	2	2	1	1		1	101
0	40	3	1	1	40	0	0			1	5	0		2	0	0	0	1	0	3000	0	6	7	1	1	1	0	154	64	35	46	35	4	1	2	17	1		1	7
0	28	2	480	0	38					1	3	0		0	1	0	0	0	0	3000	0				0	0	0	180	66	36.5	51	35	1	1	2	5	1		0	118
0		1	9	1	32	0	0			1	72	0			1	0	0	0	0	1100	1				0	0	0	130	66	35.1	45	28	3	1	1	1	1		1	123
0		7	3	1	42	0	0			1	21	0		9	1	0	0	0	0	3300	1				0	0	0	124	32	35.5	50	36	1	1	2	1	1		0	140
0	30	4	1	1	34	0	0			1	9	0		3	1	0	0	0	0	1600	0	5	7	1	0	1	0	132	68	34.3	44	38	3	1	1	12	0		1	116
0	22	1	1	1	31	0	0			1	10	0		3	1	0	0	0	0	1800	1	7	8		0	0	0	140	52	34.5		30	4	2	2	0	1		1	128
0	23	1	1	1	35	0	0			1	5	0		0	1	0	0	0	0	2100	1	8	9		0	0	0	140	40	36.1			1	1	2	13	0		0	1
0		1	1	1	32	0	0								0	0	0	1	0	1500	0	6	7		0	0	0	152	48	35.8	44	30	1	2	2	3	1		0	149
0	30	1	1	1	40	0	0			1	14	0		11	1	0	0	0	0	3100	0	8	9		0	0	0	154	76	35.4	42	38	4	1	2	3	1		1	91
0	26	1	1	1	44	0	0		2	1	16	0		6	1	0	1	0	0	3400	0	7	8	0	0	0	0	147	55	34.8	49	40	1	1	2	16	0		0	14
0	18	1	1	1	34	0	0			0	8				0	0	0	1	0	2000	1	2	4		0	0	0	142	56	35.8	43	35	1	1	2	8	0		0	26
0		1	1	1	38	0	0		4	1	20	1	21	41	1	0	0	0	0	2100	1	5	6		0	0	0	124	32	34.5	48	37	1	1	1	4	1		0	41
0		2	480	1	44					1	1	0		1	1	0	0	0	0	3100	0				0	0	0	140	52	36.9	48	34	1	1	2	6	1		0	34
0	22	1	16	1	37	0	0		4	1	9	0		4	0	0	0	1	0	3200	1	8	9	0	0	0	0	134	44	36.4	48	37	1	1	2	15	0		0	18
0		1	648	1		0	0			1	24				0	0	0	1	0	3700	0				0	0	0	144	52	36.8	54	38	1	1		9	0		0	1
0		1	264	1	37	0	0			1	4	0		0	1	0	0	0	0	3250	1				0	0	0	160	44	36.6	46	33	1	1	2	2	1		0	59
0	28	2	1	1	42	0	0			1	7	0		4	1	0	0	0	0	3450	0	5	6	1	1	1	0	152	105	34.7	50	35	3	1	2	17	1		0	78
0	25	1	216	1	38	0	0			1	21	0		0	1	0	0	0	0	2200	1				0	0	0	172	80	40.2	48	32	2	1	1	4	1		0	157
0	30	1	1	1	39	0	0			1	14	0		2	1	0	0	0	0	2800	1	6	7	1	1	1	0	132	34	35.1	48	33	4	1	2	6	1		1	42
0	18	1	48	1	39	0	0			1	4	0		0	1	0	0	0	0	2000	0				0	0	0	166	75	36.1	45	33	1	1	1	4	1		0	46
0		1	4	1	40	0	0		3	1	10	0		4	1	0	1	0	0	3200	1				0	0	0	176	66	35.6	50	37	3	3	2	4	1		1	1
0		1	43	1	37	0	0	2	4	1	10	0			1	0	0	0	0	3500	1				0	0	0	128	42	38.1	42	32	1	1	2	8	0		0	43
0		1	168	1	39				4	1	10	0			1	0	0	0	0	3500	0				0	0	0	140	54	36.7	50	37	1	1	2	4	1		0	24
0	29	1	1	1	38	0	0		1	1	6	0		2	1	0	0	0	0	3000	0	7	8		0	0	0	140	62	34.9			3	1	2	2	1		0	23
0	28	1	1	1	37		0			1	20	0		6	1	0	0	0	0	2600	0	6	7	1	1	1	0	158	48	35.4		36	1	1	2	4	1		0	44
0	20	1	216	1	43	0	0		1	1	7	0		2	0	0	0	1	0	3500	0				0	0	0	148	48	36.5	53	37	1	1	2	6	1		0	2
0	28	4	1	1	38	0	0			1		0			1	0	0	0	0	3000	1	9	10	0	0	0	0	148	48	36.1	42	33	1	1	2	6	1		0	3
0	22	1	5	1	35	0	0		6	1	8	0		5	1	0	0	0	0	2250	0	7	8	0	0	0	0	144	52	33.9	45	30	1	1	2	4	1		0	32
0	24	2	24	1	38	0	0		4	1	4	0			0	0	0	1	0	3000	0	7	8	0	0	0	0	124	56	36.5			1	1	2	1	1		0	13
0	35	7	56	0	40					1	3	0		3	1	0	0	0	0	3000	0				0	0	0	156	58	37.2	50	42	1	1	2	13	0		0	19
0	30	4	1	1	41	0	0			1	24	0		16	0	0	0	1	0	3000	1	2	4	1	1	1	0	148	76	33.4	48	35	3	1	2	4	1		0	140
0	29	2	1	1	38	0	0		4	0	3	0		0	1	0	0	0	0	2500	1	8	9	0	0	0	0	160	80	34.7	48	35	3	1	1	7	1		0	88
0	28	4	1	1	34	0	0		4	1	7	0		0	1	0	0	0	0	1400	0	6	8	0	0	0	0	121	63	33.8	43	30	3	1	1	9	0		1	143
0	30	4	1	1	34	0	0		4	1	10	0		0	1	0	0	0	0	1700	1	7	8	0	0	0	0	148	50	36.3	42	32	1	1	1	2	1		0	143
0	25	1	1	1	41	0	0			1	32	0		18	1	1	0	0	0	3100	1	4	9	1	1	1	1	164	68	36.7	49	36	2	1	2	2	1		0	70
0	25	1	1	1	40	0	0			1	9	0		6	1	0	0	0	0	3200	0	5	6	1	1	1	0	156	68	35	47	37	3	1	2	6	1		0	27
0		1	672	1	38		0			1	14	0		3	1	0	0	0	0	4000	1				0	0	0	160	54	37.2	52	37	2	1	3	4	1		0	72
0	28	4	1	1	38	0	1			1		0			1	0	0	0	0	2500	1	8	9	0	0	0	0	152	48	35.9	43	33	1	1	1	4	1		0	2
0		1	24	0	38					1					1	0	0	0	0	2500	0			0	0	0	0	152	62	35.9	47	34	1	1	1	8	0		0	2
0		3	3	1	38	0	0		4	1	7	0		0	1	0	0	0	0	3000	0	8	9	0	0	0	0	132	48	36.3	53	37	1	1	2	11	0		0	3
0	26	1	28	1	26	0	0		4	0		0			1	0	0	0	0	2700	0	8	9	0	0	0	0	150	58	37.3	52	38	1	1	3	5	1		0	24
0	23	1	36	1	39	0	0		4	1	27	0		2	0	0	0	1	0	3100	0	8	9	0	0	0	0	132	48	36	51	35	1	1	2	1	1		0	11
0	25	1	1	1	39	0	0		2	1	12	0		6	1	0	0	0	0	4300	1			0	0	0	0	140	54	36.1	57	37	1	1	3	13	0		0	2
0	43	1	1	1	40	0	0			1	11	0		0	1	0	0	0	0	2600	0	7	9	0	0	0	0	132	68	35.7			1	1	1	12	0		0	2
0	18	1	14	1	38	0	0		6	1	15	0			0	0	0	1	0	3200	1	8	9	0	0	0	0	150	64	37.5	50	38	1	1	2	4	1		0	1
0		2	39	1	39		0		4	0	8	0		0	1	0	0	0	0	2400	0	4	7	1	1	1	0	122	80	34.4	45	35	3	3	1	10	0		1	22
0	20	1	46	1	38	0	0			1	36				0	0	0	1	0	3100	0	8	9		0	0	0	162	36	36.9	51	38	1	1	2	10	0		0	17
0	28	5	6	1	38	0	0			1	8	0		3	0	0	0	1	0	3200	1	7	8	0	0	0	0	152	70	35.8	50	38	2	1	2	1	1		0	23
0	40	6	1	0	38	0	0		4	1	8	0		0	1	0	0	0	0	3500	0	5	7	1	1	0	0	160	76	35.4	51	34	3	1	2	1	1		0	37
0		6	8	1	40					1	4	0		4	1	0	0	0	0	2500	0			0	0	0	0	136	52	34.3	50	34	1	1	1	6	1		0	43
0		7	1	1	34	0	0			1	18	0			0	0	0	1	0	1600	1	6	7	0	0	0	0	146	60	35.8	42	30	1	1	1	0	1		0	128
0	35	9	9	1	34	0	0			1	14	0		0	1	0	0	0	0	1500	1				0	0	0	124	52	33.2	42	32	1	1	1	2	1		0	96
0	23	2	96	1	42	0	0		5	1	16	0		1	0	0	0	1	0	2500	0	8	9	0	0	0	0	110	58	37	52	34	1	1	1	0	1		0	3
0	27	1	576	1	40					1	8	1	12	18	1	0	0	0	0	3500	0				0	0	0	160	44	39	53	39	1	1	2	3	1		0	144
0		3	192	1	40	0	0		2	0	6	0		0	1	0	0	0	0	3000	1			0	0	0	0	142	38	36.8	47	37	1	1	2	9	0		0	95
0	23	5	1	1	38	0	0			1	24	0		12	0	0	0	1	0	3600	0	2	4	1	1	1	0	117	40	35	56	37	4	4	2	15	0		1	133
0	25	1	1	1	37	0	0			1					1	0	0	0	0	3000	0	7	9	1	1	0	0	162	56	34.2	47	36	1	1	2	9	0		0	5
0	37	7	24	1	37	0	0			1	8	0		0	1	0	0	0	0	2100	1				0	0	0	120	66	35.4	47	34	3	1	1	6	1		1	120
0	20	1	1	1	38	0	0		3	1	10	0		1	1	0	0	0	0	2250	1	7	8	0	0	0	0	140	56	34	45	34	1	1	1	3	1		0	53
0	30	3	1	1	37	0	1	1	1		0			0	0	0	0	1	0	3000	0	8	10	0	0	0	0	140	66	34.5	44	35	3	1	2	5	1		0	139
0		4	1	1	37	0	0		1	1	6	1	12	18	1	0	0	0	0	2600	1	8	9	0	0	0	0	148	42	36.1	46	36	1	1	2	17	1		0	11
0	32	3	1	1	32	0	0		1	0		1	3		0	0	0	1	0	2300	0	7	8	0	0	0	0	142	61	36.7	47	28	1	1	3	20	1		0	61
0	35	8	1	1	38	0	0			1	16	1	4	20	1	0	0	0	0	3800	0	8	9		0	0	0	164	82	35.4	49	37	2	1	2	10	0		0	54
0	28	5	72	0	38		0			1	3	0		1	1	0	0	0	0	3400	0			0	0	0	0	144	42	35.1	52	37	1	1	2	3	1		0	4
0	22	2	1	1	33	0	0				0	1	96	96	0	0	0	1	0	1200	0	6	7	1	1	0	0	160	78	36.1	41	28	3	1	1	2	1		1	126
0	24	1	72	1	39	0	0		4	1	18	0		1	1	0	0	0	0	3000	0			0	0	0	0	147	52	36.7	49	37	1	1	2	10	0		0	3
0	20	1	1	1	38	0	0			1	12	0		1	1	0	0	0	0	2800	1	7	8	0	0	0	0	140	64	36.9			3	1	2	5	1		0	4
0	24	1	1	1	40	0	0			1	12	0		1	1	1	0	0	0	3200	0	5	7	1	1	1	1	146	72	36.2	50	35	3	3	2	3	1		1	5
0	35	5	6	1	38	0	0			1	7	0		1	1	0	0	0	0	3700	0			0	0	0	0	138	58	36.1	52	36	1	1	2	4	1		0	4
0	31	6	1	1	38	0	0		1		0	0		0	0	0	0	1	0	3900	0	7	8	0	0	0	0	160	40	36.8	52	36	2	1	2	7	1		0	4
0		1	24	0	38										1	0	0	0	0	2500	0			0	0	0	0	132	54	36.5	46	33	1	1	1	2	1		0	156
0	26	1	1	1	41	0	0		4	1	10	1	24	34	0	0	0	1	0	2700	1	8	9	0	0	0	0	152	54	35.2			1	1	1	5	1		0	22
0	27	2	1	1	41	0	0		3	1	15	0		3	0	0	0	1	0	4100	1	8	9	0	0	0	0	162	82	36	45	40	3	1	2	6	1		0	14
0	24	2	1	1	36	0	0			1	10				0	0	0	1	0	1900	1	6	7		0	0	0	148	52	36.6	44	29	1	1	1	22	1		0	24
0	30	2	1	1	37	0	0			1	12	0		11	1	0	0	0	0	3300	1	6	8	1	1	0	0	148	42	35.2	46	36	1	1	2	4	1		0	4
0	30	1	1	1	34	0	0		4	1		1	8		0	0	0	1	0	2300	0				0	0	0	164	81	36.1	43	30	3	1	2	2	1		1	12
0	30	1	1	1	34	0	0		4	1		1	8		0	0	0	1	0	2000	0				0	0	0	142	68	36	40	27	3	1	2	1	1		1	13
0		1	72	1	41	0	0			1		0		5	1	1	0	0	0	2500	0			0	0	0	0	132	44	38	46	35	1	1	1	1	1		0	7
0		1	1	1	37					1		0			1	0	0	0	0	3600	0			0	0	0	0	146	52	35.7			1	1	2	2	1		0	1
0	26	5	96	1	36	0	0			1		0		1	1	0	0	0	0	2000	1			0	0	0	0	148	36	36.8	42	32	1	1	1	23	1		0	12
0	28	4	1	1	36	0	0		2	0		0			1	0	0	0	0	2600	0	7	8	0	0	0	0	152	68	35.8	45	35	3	1	2	0	1		0	25
0	30	4	3	1	38	0	0				6	0			1	0	0	0	0	2400	1	8	9	0	0	0	0	148	50	35.3			1	1	1	5	1		0	2
0		1	22	1	38	0	0		1	1		0		1	0	0	0	1	0	2500	0	8	9	0	1	0	0	144	46	36.4	52	36	1	1	1	1	1		0	23
1	22	1	2	1	26	0	0		4	1	2	0		0	1	0	0	0	0	900	0			0	0	0	0	150	62	34.5	36	27	4	1	2	15	0		1	3
1	24	3	1	1	38	0	0		4	1	18	0		0	0	0	0	1	0	2500	0	8	9	0	0	0	0	148	64	35			4	1	1	14	0	1	1	63
1	21	1	1	1	26	0	0		4	1					1	0	0	0	0	850	1	6	8	0	0	0	0	168	58	35.2	39	28	4	1	2	10	0		1	41
1	38	4	1	1	31										0	0	0	1	0	1200	1	3	3	1	1	1	0	120	40	35.5			3	1	2	16	0		1	7
1	28	2	1		34	0	0			1	16	0		14	1	0	0	0	0	1700	1	4	6	1	1	1	0	168	68	33.5	46	33	3	3	1	12	0		1	2
1	19	1	1	1	31	0	0			0		0			0	0	0	1	0	1400	0	4	5	0	0	0	0	136	68	33.4	45	30	3	1	2	7	1		1	6
0		1	1	1	38	0	0		2	1	12	0		10	0	0	0	1	0	2200	1	8	9	0	0	0	0	132	48	38.5		34	1	1	1	12	0		0	15
0	25	4	1	1	39	0	0		1	1		0		0	0	0	0	1	0	2300	1	7	8	0	0	0	0	160	50	33.7	46	35	1	1	1	19	1		0	4
0	25	4	1	1	39	0	0		1	1		0			0	0	0	1	0	2800	1	8	9	0	0	0	0	130	54	33.5	46	35	1	1	2	19	1		0	4
1	25	2	1	1	39	0	0			1	5	0		2	0	0	0	1	0	2200	0	8	9	0	0	0	0	146	48	34.2	45	37	3	1	1	19	1		1	56
